# Supplementary material for: Alternative dimethylsulfoniopropionate biosynthesis enzymes in diverse and abundant microorganisms
Source: Nat Microbiol. 2024 Jun 11;9(8):1979–92. doi: 10.1038/s41564-024-01715-9 (PMC11306096; doi:10.1038/s41564-024-01715-9)
Supplement: Supplementary file 3 — Amino acid sequences of proteins tested for functionality in this study. [file 41564_2024_1715_MOESM3_ESM.fasta]

>Gynuella_sunshinyii_YC6258_WP044616208.1_DsyGD
MKQVSYEISSQVLEQYDSPQGRAFYRQVMGDSGFNIHYGIYPSENETMKTASENIIRHLQELAQQRGVHL
PQASILDLGSGTGGAAHYLAGHFGCHVTCVNISPEQNKINRKQAQELGIDDLIKIEQCSFDNLPGKWSGQ
FDLVWSEEAFCHAEHKDTVIKEAWRVLKPGGVLVFSDIMEGELNQDTHTFSDRNAIRDLASPSDYIRLCM
ANGFYHLSYHDLSHHLPINFRKMIDQIDQHYDRLVDNGVSSKYADNFRQSLNDRVNAAFQGNFSWGSFVM
NKSTRLEHPHLRSVIEGRNLCRITAEPLTRENLAELGTLYAYDQPLEQHPPVPQHSWPVKYPQRMETGRG
LAPLGTDDMTMTWQQEILHARNEVLEHCYQNIAYRDEQHGYFIEWFNQHVESGQKFYCPGVPLLYVLAAP
VDHPKAQDFKAFIADGSHGVIINPGVWHTNPIPLIDTEVTLTTTQSIVDASCDCSLSAEHNQWLNITVST
GTDS
>Symploca_sp._SIO3E6_NES17792.1_DsyGD
MLRKTSQSLLCNSVDLSQKQQKILEQYNSKQGLQFYQTVMGDFGFSIHYGIYETPYDSIAKASKNIIKFM
VNLIQQKLSLSSKHRIVDLGSGCGGTSHYLALNYGCQITCVNICPNQNQQNYIEAKKLGIAHLIDIVECS
FDELPQDWTNKFDVVWSEEAICHAEDKHKVICEAKRVLVSGGKFIFTDLMRGEKVAMKDTATFSELNAVT
NLACVSDYIQWSFSEGLKNVSYYDLTSHLGVNFQKMIDQIDQFCNQMINRNVSEAYLSKFRQSLVDRLDA
FQNGYFAWGCFQMEKALNISSKKLQIFLTGCSLIPISAQSLTQKSLGDLGTIFVKEDWHNIEVPRVQWIS
STGRPILDNKGLSKLVEANMEMSWNSDSLSAYNKAIQYECRDLAYRDHKGNIYIEWFNRHEEGGQAFIAP
DHKLLYVIAAPIDNPKPHDFKALISNGNDGVIIKPGVWHTNPIPLENNQVNITTRQCELDATVDCHIASE
YLNWLKVCI
>Oscillatoria_sp._SIO1A7_NER39123.1_DsyGD
MLSENQRKVLKQYDSEQGLEFYRRFMGEFNIHYGIYENPYEDVTIASENVIKFMVNLIHKRLSLGSEHCI
VDLGSGTGGAAHYLALTYGCQVTCVNIGLNQNQQNSLRAKELGIAHLIDIVECSFEDLPLDWSNKFDVVW
SEEAFCHAEDKHQVIREAKRVLKPGGTFVFTDIMLAEKASMDDVKAFTAKNAVTDLSCIKDYVEWCVFEK
LKNFTYHDLTTHLWINFHKLIERIDSLWNQMNDGGVSEAYLKEFRQSLLDRLDLFEKDRGAFAWGCFYMT
KALEIPSNKIKILIAERSLNSVSVRPLSQENLGDLGTVFANEDWHNIQLTQVQWTSPTGRKILDGKGISK
LVEAEMIVTWDSESLSAENKAINYKCPNLAHRDCEGNIYLEWFNRHEDGGQAFICPGHKLLYVIAPPVSN
PKPQDFQAFVSNGSYGVMLQPNVWHTNPIPLEDLEVRILTRQCELDATIDCHLASEHQTWLKITGLTARQ


>Zarconia_navalis_LEGE_11467_DsyG
MSGFEAILEQYDSSRGLQFYQTIMGGGETSIHYGIYQDSDDIKTATENIMRFMAECIQRHTALSQSKVLD
LGSGTGSAAHFLVKNYDCEVVCVNISPNQNKLNQQKAAELKILDSISIVNTSFDNLPDTWNEKFDIVWSE
EAFCHGSDKLQIIRESKRVLKENGSLIFTDIMAGEGVSQTELDSFTSKNAVTQLARPSDYFKWCLDAGFK
EITYFDLSHHLKTNFKMMIDRIDNNYSILVKSQVPENYLNEFKRDLHTRVNEMKDNKLSWGCFYTR

>Fragilariopsis_cylindrus_CCMP1102_OEU16654.1_DSYE
MAPPTEEENTGDFKDQQFGEKEVADKVVEQYDEKQARVFYKYVMGGGGFDIHYGIFRKATDTVYESSKAT
NERLLTCLDWTFPVTKDSYVLDLGSGHGGISHEIAARFGCKVMGANISPEQNKMNLLEAKKEGVGELVDV
TLCNFNDGLPEEWTNKFTHVISCEVLCHAANKPELFKQINRILQPGGAFVFTDIMGADGADEKVLKDFTD
RNATTAMARPSEYLTLITDAGLSEPSFLNFSPHLVHYFQSMVNQINENKAAMMKEGCSEEYLAKWLESLT
SRVDMQREHNVFAWGIFTARTEGNIY
>Nitzschia_inconspicua_KAG7362955.1_DSYE
MSPLEKADKGDFKDKQFSENEVADKVLEQYDEKHARVFYKYVMGGGGFDIHYGIFRKSTDTVYEASKATN
DRLLTCLDWTFPVTKDSYVLDLGSGHGGISHEIAMRFGCKVMGVNISPEQNHMNLEEAKTLGVGDLVDVK
LCNFNDGLPEDWTDTFTHVISCEVLCHAASKPELFQQIKRVLKPGGAFVFTDIMGADGADEKVLKDFTDR
NATTKMARPTEYLSLITEAGLKEPSFLNFSPHLVHYFQSMVDQVNKYKQEMLEEGCSEEYLAKWMESLTS
RVDIQRNHSVFAWGIFTARVEGDIY

>Norrisiella_sphaerica_BC52_MMETSP0113_DSYE
SEVGSKVVEQYDNLQTRKFYQTVMGGGGNDIHFGVFKSKNDNVREAAANTTELMLDLMHW
IRPVTQHHQVLDLGSGHGGATHEMIKRFGTQNTCFNIGTEQNEMNLAYCQEIGISDHVTC
HRGDFNLGLPKEWDEGFDYVYSCEVLCHAADKPALLSEVRRVLAPGGVFVFSDIMGADGV
SEEILKPFTDRNTTTVMGRPSEYHYQLREAGLREVAYIDLTVNLGPFFQLMLDQVTNNYT
ELVEVGLSNDYLDNWISSLTDRVKVQRDHGAFAWGVFGAVNDQN
>Bigelowiella_longifila_CCMP242_MMETSP1359_DSYE
GASEVVADHRRRGFGTTSTDSDVGTMVVEQYDSEQTRKFYQTVMGGGGNDIHFGVFKSAD
EGVREAAANTTELMLDLMHWIKPVAPDAEVLDLGSGHGGATHTMVQRFGTQNLCFNIGSE
QNDMNLETCATLGIGNKVSCHRGDFNLGLPEEWSQRFDYVYSCEVFCHAADKPALLAEVR
RVLKPGGVLVFSDIMGADGVAEEILRPFTDRNTTTVMGRPNEYRYQIKEAALREVCYVDM
SQNLEEFFGLMLKQVEENYDALLNEGLTDDYLLNWINSLSDRVKVQAEHGAFAWGVFGAV
NDA
>Tetraselmis_striata_LANL1001_MMETSP0803_DSYE
KSLACRAAATSTAFILLHLLAVREAYSTTPLSSSFYRSLAFIFREHENMADFVDKQFSKE
EVAGKVLEQYDEEHAQVYYRYVMGGGGYDIHFGVYRDPSWGVKESANATTELMMTLMDWA
KPCTKDSTVLDLGSGHGGGSHAIVQRFGCEVIGFNLGPGQNSVNLRRCEELGIQGKVSCV
VGNLNEPLPADWTEKFDFVWSCEVFCHAADKVEVLKEIKRVLKPGGVFVMSDIMGADSAS
EKELKDFTDRNATSQMARPSQYIKDLEAAGLHYVTYWDNSNNMQRYFADMLSQTVKHRDD
MIKDGVPAQYIENWRQSLTDRVAIQKERNVFAHGVFVARK
>Ostreococcus_prasinos_BCC99000_MMETSP0933_DSYE
MADFVDKQFTKEEVASKVLEQYDEEQTRIFYTYVMGGGGNDIHFGIYRDPTDGVKESANR
TTEWMMTQLDMAKEITKDMHVLDVGSGHGGGSHAMAKKFGCKVTGINIGPGQNAMNLAKA
KELKLDHLVDAVVGNINDPLPEEWTGKFDAIWSCEVLCHAGDKLALFKDLYRCLKPGGAF
VFSDICGADGADEKALKAFTDRNATTFMGRPSQYIQDVKDSGFTYVNWWDGSNHLERYFR
DMVKQIDDNREEMKSKGITDQYLDNWHGSLTERAAIQNEKGVFAWGVFVARKPEVEGKRW
T
>Chroomonas_mesostigmatica_cf_CCMP1168_MMETSP0047_DSYE
NTRPFVDPNRPPPPVAGPPPTPTTRPIPRRTSPPLHPNSGQQGQNKMTKTTGDFTGQQFA
EDAVAAKVQEQYGEAHARTFYTYVMGGGGLDIHYGIFRAKTDGVFESSKATNKALLQQMD
LASPCGPDSFVLDLGSGHGGLSHDIVKTFNCKVLSFNLSPEQNQMNLDEAKKLGIADKIE
VLAGDFNKGLPEEWTGKFSHVLSCEVFCHAASKPALLKEILRCLKPGGAISFTDIMGADG
ADEKALKDFTDRNATTEMARPSGYRKDLVDSGFSEVSFWDGSCHLEHYFQAMLDVCVNKR
EAMMKDGVPGPYLDNWVKSLTERVDIQKNKHVFSWGIFTARKPGPVF
>Pelagococcus_subviridis_CCMP1429_MMETSP0882_DSYE
MAANTPKTTGDFKGKQFSEEAVAAKVVEQYDEAHARTFYKYVMGGGGYDIHYGMFRAEGD
GVFESSKHTNAALLRLLDQTRPVTKDSVVVDLGSGHGGLSHEIAKTFGCKVISFNISPEQ
NQMNLAEAKKLGVGDLITVREGNFNDKASFPPTDLGKVTHVISCEVFCHAASKPTLLKDV
LSILEPGGALVFTDIMGADGADEKALKDFTDRNATTEMARPSGYLDWLKAAGFCHTGFFD
GSGHLLPYFAAMLAVCHKQGKEMVADGVPQPYLDKWIASLTDRVEIQKTKAVFAWGLFSA
RKPGPLY
>Exanthemachrysis_gayraliae_RCC1523_MMETSP1464_DSYE
RWCMLSTWRVHSGFRNSLPRVASQLSPSAPFRPFLRATMSTGDFKGKQFKETEVADKVVE
QYDLAHARIFYKYVMGGGGMDIHYGAFRSASDGVFESSKETNKRLLTTLDWMRPITEKSL
VLDLGSGHGGLSHELIKTYGCKVIGVNISPEQNKMNEEEAKRLGVGDKNEVVLANFNDGL
PADWTGKFTHVVSCEVFCHAASKPGLLADLKRCLAPGGALAFTDIMGADGANEKALKDFT
DRNATTEMARPSNYRQMLKDVGYREVSFLDMSAHLVLYFDNMVKQINTHKADMMKEGVSE
EYLAKWLDSLTQRVDIQREHEVFAWGVFACRTDGPLF
>Pavlova_sp._CCMP459_MMETSP1381_DSYE
HAHAAMSTGDFKDKQFAEEEVADKVVEQYDLAHARVFYKYVMGGGGMDIHYGVFKSPTDG
VYESSKETNKRLMQALDWMQPITKDSVVLDVGSGHGGLSHELIQNYGCKVVGINISPEQN
KMNEDEATKLGVGDRNEVLLMNFNDGLPSAFDNKFTHVISCEVLCHAASKPKLLEDIKRV
MKPGGAFAFTDIMGADGANEKALKDFTDRNATTEMARPSGYRTLLTDGGFRDVSFCDFSA
HLGTYFQSMVDQINKHREDMKKEGVTDAYLDKWMDSLTQRVDIQTKEEVFAWGIFMCRKA
GPIYGLKA
