# Supplementary material for: Alternative dimethylsulfoniopropionate biosynthesis enzymes in diverse and abundant microorganisms
Source: Nat Microbiol. 2024 Jun 11;9(8):1979–92. doi: 10.1038/s41564-024-01715-9 (PMC11306096; doi:10.1038/s41564-024-01715-9)
Supplement: Supplementary file 5 — Source data for Supplementary Figs. 1. [file 41564_2024_1715_MOESM5_ESM.xlsx]

## Sheet: Sheet1
DMSP levels in Carex scabrifolia plants and associated soil (pmol (μg protein)-1)
	Replicate 1	Replicate 2	Replicate 3
leaf	7.1	6.78889	6.8656
root	6.65367	6.69033	6.22012
rhizosphere	5.29599	5.56713	5.65293
