# Supplementary material for: Alternative dimethylsulfoniopropionate biosynthesis enzymes in diverse and abundant microorganisms
Source: Nat Microbiol. 2024 Jun 11;9(8):1979–92. doi: 10.1038/s41564-024-01715-9 (PMC11306096; doi:10.1038/s41564-024-01715-9)
Supplement: Supplementary file 6 — Source data for Supplementary Figs. 5. [file 41564_2024_1715_MOESM6_ESM.xlsx]

## Sheet: Supplementary Figure 5a
DMSP and DMSHB levels in Z. navalis cultures grown under different conditions analysed by GC (pmol (μg protein)-1)
	DMSP			DMSHB
	Replicate 1	Replicate 2	Replicate 3	Replicate 1	Replicate 2	Replicate 3
Standard	0.343601	0.333822	0.374807	100.468	116.595	130.917
Low salt	0.390818	0.426846	0.339168	35.9315	37.8965	46.8154
High salt	0.493289	0.402429	0.406967	166.11	133.938	166.851
High N	0.325572	0.256839	0.397057	61.0737	50.6465	80.6757

## Sheet: Supplementary Figure 5b
DMSP and DMSHB in Z. navalis cultures grown under standard conditions detected by NMR (pmol (μg protein)-1)
	Replicate 1	Replicate 2	Replicate 3
GB	177.673	143.066	135.215
DMSP	ND	ND	ND
ND	Not detected

## Sheet: Supplementary Figure 5c
					Normalised fold change of ZndysG transcription from Z. navalis cultures grown under different salinities
sample	dsyG	recA	rpoD			recA	rpoD			dsyG
standard1	34.25	27.23	29.32		Sample name	Cq value	Cq value	Average Cq value		Cq value	ΔCt	ΔΔCt		2^-ΔΔCt	average	S.D.
	34.29	27.25	29.41		standard_1	27.23	29.3833	28.3067		34.2533	5.94667	-0.138889	-0.0666667	1.10106	1.04861	0.0638331
	34.22	27.21	29.42		standard_2	27.15	29.2667	28.2083		34.3267	6.11833	0.0327778		0.977536
standard2	34.32	27.11	29.25		standard_3	27.26	29.4633	28.3617		34.3533	5.99167	-0.0938889		1.06724
	34.35	27.16	29.29		Low_Salinity_1	27.68	24.9133	26.2967		33.6267	7.33	1.24444	0.480457	0.42207	0.480457	0.0598638
	34.31	27.18	29.26		Low_Salinity_2	27.7533	25.17	26.4617		33.6133	7.15167	1.06611		0.477605
standard3	34.36	27.27	29.47		Low_Salinity_3	27.84	25.4467	26.6433		33.6133	6.97	0.884444		0.541696
	34.32	27.24	29.43		High_Salinity_1	25.8533	26.0967	25.975		30.65	4.675	-1.41056	-1.50778	2.6584	2.8479	0.188859
	34.38	27.27	29.49		High_Salinity_2	25.77	26.9167	26.3433		30.8267	4.48333	-1.60222		3.03611
Low_Salinity1	33.65	27.67	24.94		High_Salinity_3	25.7367	26.4067	26.0717		30.6467	4.575	-1.51056		2.8492
	33.62	27.66	24.91
	33.61	27.71	24.89
Low_Salinity2	33.62	27.77	25.12
	33.68	27.73	25.26
	33.54	27.76	25.13
Low_Salinity3	33.61	27.83	25.45
	33.56	27.82	25.48
	33.67	27.87	25.41
High_Salinity1	30.61	25.89	26.15
	30.68	25.72	26.03
	30.66	25.95	26.11
High_Salinity2	30.79	25.72	26.85
	30.82	25.88	26.92
	30.87	25.71	26.98
High_Salinity3	30.69	25.78	26.49
	30.64	25.75	26.35
	30.61	25.68	26.38
