# Supplementary material for: Alternative dimethylsulfoniopropionate biosynthesis enzymes in diverse and abundant microorganisms
Source: Nat Microbiol. 2024 Jun 11;9(8):1979–92. doi: 10.1038/s41564-024-01715-9 (PMC11306096; doi:10.1038/s41564-024-01715-9)
Supplement: Supplementary file 7 — Source data for Supplementary Figs. 7. [file 41564_2024_1715_MOESM7_ESM.xlsx]

## Sheet: Sheet1
DMSP/DMSHB and glycine betaine (GB) in G. sunshinyii YC6258 analysed by NMR (pmol (μg protein)-1)
	DMSP/DMSHB			GB
	Replicate 1	Replicate 2	Replicate 3	Replicate 1	Replicate 2	Replicate 3
Standard	33.4692	32.8636	27.4611	59.4423	65.3266	54.8141
Low salt	ND	ND	ND	ND	ND	ND
High salt	34.3271	34.2511	33.7896	63.6663	69.4281	64.0762
High N	ND	ND	ND	80.7548	44.9346	48.2701
ND：	Not detected
