# Supplementary material for: Alternative dimethylsulfoniopropionate biosynthesis enzymes in diverse and abundant microorganisms
Source: Nat Microbiol. 2024 Jun 11;9(8):1979–92. doi: 10.1038/s41564-024-01715-9 (PMC11306096; doi:10.1038/s41564-024-01715-9)
Supplement: Supplementary file 8 — Source data for Supplementary Figs. 8. [file 41564_2024_1715_MOESM8_ESM.xlsx]

## Sheet: Sheet1
	DMSP/DMSHB and GB in pelagophyte algae detected by NMR (mM)
	DMSP/DMSHB			GB
Sample	Replicate 1	Replicate2	Replicate3	Replicate 1	Replicate2	Replicate3
Aureococcus anophagefferens RCC 4094	40.61	43.32	42.11	71.28	66.93	78.23
Pelagococcus subviridis RCC 4422	93.09	92.02	93.62	ND	ND	ND
Chrysoreinhardia sp. RCC 2956	152.41	151.52	156.01	ND	ND	ND
Pelagomonas calceolata RCC 100	23.36	23.11	23.04	41.31	37.12	32.48
