# Supplementary material for: Alternative dimethylsulfoniopropionate biosynthesis enzymes in diverse and abundant microorganisms
Source: Nat Microbiol. 2024 Jun 11;9(8):1979–92. doi: 10.1038/s41564-024-01715-9 (PMC11306096; doi:10.1038/s41564-024-01715-9)
Supplement: Supplementary file 9 — Source data for Supplementary Figs. 11. [file 41564_2024_1715_MOESM9_ESM.xlsx]

## Sheet: Supplementary Figure 11a
Distribution of the DMSP synthesis S-methyltransferase genes dsyB, dsyGD/dsyG, DSYE and mmtN in the OM-RGC_V2 metagenomes
relative abundance	gene	layer
0.00107134	dsyB	SRF
0.00217818	dsyB	SRF
0.00304466	dsyB	SRF
0.0035454	dsyB	SRF
0.00398039	dsyB	SRF
0.00281444	dsyB	SRF
0.000684257	dsyB	SRF
0.0053433	dsyB	SRF
0.00408442	dsyB	SRF
0.00378232	dsyB	SRF
0.00381246	dsyB	SRF
0.000248921	dsyB	SRF
0.000182743	dsyB	SRF
5.27198e-05	dsyB	SRF
0.000136613	dsyB	SRF
4.01889e-05	dsyB	SRF
2.01742e-05	dsyB	SRF
5.06523e-05	dsyB	SRF
0.000413183	dsyB	SRF
0.000644313	dsyB	SRF
0.000596281	dsyB	SRF
0.00203815	dsyB	SRF
0.00320776	dsyB	SRF
0.00316704	dsyB	SRF
9.90277e-05	dsyB	SRF
0.00275799	dsyB	SRF
0.00494469	dsyB	SRF
0.00109159	dsyB	SRF
0.00411456	dsyB	SRF
0.000968868	dsyB	SRF
0.00081067	dsyB	SRF
0.00126067	dsyB	SRF
0.000613777	dsyB	SRF
0.0011025	dsyB	SRF
8.73145e-05	dsyB	SRF
0.000309502	dsyB	SRF
0.000837509	dsyB	SRF
0.000145172	dsyB	SRF
0.000165041	dsyB	SRF
5.55969e-05	dsyB	SRF
7.80968e-05	dsyB	SRF
0.000345445	dsyB	SRF
6.61232e-05	dsyB	SRF
0.000459764	dsyB	SRF
0.000157774	dsyB	SRF
0.00357914	dsyB	SRF
0.00420187	dsyB	SRF
0.000851648	dsyB	SRF
0.000484317	dsyB	SRF
0.00041376	dsyB	SRF
0.000109154	dsyB	SRF
6.88142e-05	dsyB	SRF
0.000253091	dsyB	SRF
7.20392e-05	dsyB	SRF
0.000360167	dsyB	SRF
0.00108576	dsyB	SRF
0.00500838	dsyB	SRF
0.00407576	dsyB	SRF
0.00377735	dsyB	SRF
0.00300636	dsyB	SRF
0.00129822	dsyB	SRF
0.00101255	dsyB	SRF
0.00214571	dsyB	SRF
0.0030998	dsyB	SRF
0.000376715	dsyB	SRF
0.00133483	dsyB	SRF
0.000847838	dsyB	SRF
0.00209468	dsyB	SRF
0.000940732	dsyB	SRF
0.00651592	dsyB	SRF
0.00255828	dsyB	SRF
0.00972723	dsyB	SRF
0.00407953	dsyB	SRF
0.00339768	dsyB	SRF
0.00300294	dsyB	SRF
0.00781263	dsyB	SRF
0.0106506	dsyB	SRF
0.00108275	dsyB	SRF
0.00214992	dsyB	SRF
0.00861764	dsyB	SRF
0.001828	dsyB	SRF
0.00517983	dsyB	SRF
0.00542382	dsyB	SRF
0.00150635	dsyB	DCM
0.00201778	dsyB	DCM
0.00462045	dsyB	DCM
0.0033189	dsyB	DCM
0.00571244	dsyB	DCM
0.00876327	dsyB	DCM
0.00252294	dsyB	DCM
0.0206559	dsyB	DCM
0.00765139	dsyB	DCM
0.000346387	dsyB	DCM
0.000444564	dsyB	DCM
0.000499918	dsyB	DCM
0.000194061	dsyB	DCM
0.000387278	dsyB	DCM
0.00139429	dsyB	DCM
0.000369332	dsyB	DCM
0.00603495	dsyB	DCM
0.00336955	dsyB	DCM
0.00350186	dsyB	DCM
0.00257259	dsyB	DCM
0.00457779	dsyB	DCM
0.0100243	dsyB	DCM
0.00658192	dsyB	DCM
0.000860534	dsyB	DCM
0.000500169	dsyB	DCM
0.00250823	dsyB	DCM
0.00315757	dsyB	DCM
0.0035041	dsyB	DCM
0.000753783	dsyB	DCM
0.00013905	dsyB	DCM
7.67277e-05	dsyB	DCM
0.000440823	dsyB	DCM
0.000590156	dsyB	DCM
0.00300621	dsyB	DCM
0.00159348	dsyB	DCM
0.000481175	dsyB	DCM
0.00128856	dsyB	DCM
0.000941223	dsyB	DCM
0.00190213	dsyB	DCM
0.00057957	dsyB	DCM
0.00152094	dsyB	DCM
0.00195661	dsyB	DCM
0.00363924	dsyB	DCM
0.00574565	dsyB	DCM
0.000885441	dsyB	DCM
0.00758044	dsyB	DCM
0.00295669	dsyB	DCM
0.00399331	dsyB	DCM
0.00186555	dsyB	DCM
0.00760739	dsyB	DCM
0.0056546	dsyB	DCM
0.00280442	dsyB	DCM
0.00145288	dsyB	DCM
0.00211441	dsyB	MES
0.00107546	dsyB	MES
0.00157011	dsyB	MES
0.000307719	dsyB	MES
0.000252094	dsyB	MES
0.00010562	dsyB	MES
0.000163845	dsyB	MES
0.000121536	dsyB	MES
0.000478624	dsyB	MES
0.00014616	dsyB	MES
0.000166191	dsyB	MES
0.000137101	dsyB	MES
5.34261e-05	dsyB	MES
1.72305e-05	dsyB	MES
0.000156424	dsyB	MES
0.000327592	dsyB	MES
0.000120971	dsyB	MES
0.000327474	dsyB	MES
0.00105422	dsyB	MES
6.13635e-05	dsyB	MES
7.15136e-05	dsyB	MES
0.00182182	dsyB	MES
0.00435421	dsyB	MES
0.000833857	dsyB	MES
7.15219e-05	dsyB	MES
0.000118518	dsyB	MES
0.000595314	dsyB	MES
6.26644e-05	dsyB	MES
0	dsyB	MES
0.00300414	dsyB	MES
0.00225153	dsyB	MES
0.00774073	dsyB	MES
0.00646632	dsyB	MES
0.00335483	dsyB	MES
0.00311728	dsyB	MES
0.00577442	dsyB	MES
0.0111235	dsyB	MES
0.00530393	dsyB	MES
2.24063e-05	mmtN	SRF
0.000105047	mmtN	SRF
4.04411e-05	mmtN	SRF
3.1527e-05	mmtN	SRF
2.48845e-05	mmtN	SRF
1.73243e-05	mmtN	SRF
8.50606e-06	mmtN	SRF
8.08625e-05	mmtN	SRF
3.70137e-05	mmtN	SRF
0.000398705	mmtN	SRF
1.57068e-05	mmtN	SRF
9.45169e-05	mmtN	SRF
0.000333531	mmtN	SRF
0.000334808	mmtN	SRF
1.07563e-05	mmtN	SRF
5.69245e-05	mmtN	SRF
2.18939e-05	mmtN	SRF
2.37701e-05	mmtN	SRF
0.00010005	mmtN	SRF
1.2202e-05	mmtN	SRF
0.000106031	mmtN	SRF
5.04955e-06	mmtN	SRF
0.000867669	mmtN	SRF
2.85325e-05	mmtN	SRF
6.09686e-05	mmtN	SRF
5.94673e-05	mmtN	SRF
0.000160888	mmtN	SRF
1.49029e-05	mmtN	SRF
3.75957e-05	mmtN	SRF
2.62949e-05	mmtN	SRF
3.00062e-05	mmtN	SRF
4.95055e-05	mmtN	DCM
3.05788e-05	mmtN	DCM
0.000286274	mmtN	DCM
1.6096e-05	mmtN	DCM
0.000133689	mmtN	DCM
0.00196654	mmtN	DCM
2.86192e-05	mmtN	DCM
8.8632e-06	mmtN	DCM
8.50121e-05	mmtN	DCM
7.93955e-05	mmtN	DCM
1.47214e-05	mmtN	DCM
2.72127e-05	mmtN	DCM
3.2814e-05	mmtN	DCM
0.00013758	mmtN	DCM
9.58521e-06	mmtN	DCM
7.33103e-05	mmtN	DCM
0.000110149	mmtN	DCM
2.14282e-05	mmtN	DCM
0.000149865	mmtN	DCM
1.68173e-05	mmtN	MES
3.21652e-05	mmtN	MES
0.000141487	mmtN	MES
2.80748e-05	mmtN	MES
0.000543059	mmtN	MES
0.000677197	mmtN	MES
0.00106871	mmtN	MES
0.00219429	mmtN	MES
0.000267108	mmtN	MES
4.15161e-05	mmtN	MES
3.87237e-05	mmtN	MES
1.61763e-05	mmtN	MES
0.000653172	mmtN	MES
0.000241141	mmtN	MES
8.97815e-05	mmtN	MES
4.35821e-05	mmtN	MES
0.000134488	mmtN	MES
2.21999e-05	mmtN	MES
0.000740719	mmtN	MES
1.14885e-06	mmtN	MES
2.88809e-05	mmtN	MES
2.64616e-05	mmtN	MES
0.00119908	DSYE_RecA	SRF
0.00311469	DSYE_RecA	SRF
4.85604e-05	DSYE_RecA	SRF
0.00174114	DSYE_RecA	SRF
0.00081719	DSYE_RecA	SRF
0.00153521	DSYE_RecA	SRF
0.00410685	DSYE_RecA	SRF
0.00494179	DSYE_RecA	SRF
0.00826549	DSYE_RecA	SRF
0.000377167	DSYE_RecA	SRF
0.00465839	DSYE_RecA	SRF
0.0131666	DSYE_RecA	SRF
0.00184123	DSYE_RecA	SRF
0.00719778	DSYE_RecA	SRF
0.0011084	DSYE_RecA	SRF
0.00216033	DSYE_RecA	SRF
0.000181975	DSYE_RecA	SRF
0.00171854	DSYE_RecA	SRF
0.00264981	DSYE_RecA	SRF
0.0040217	DSYE_RecA	SRF
0.000442627	DSYE_RecA	SRF
0.000339825	DSYE_RecA	SRF
0.00116343	DSYE_RecA	SRF
0.0025917	DSYE_RecA	SRF
0.00101407	DSYE_RecA	SRF
0.00237635	DSYE_RecA	SRF
0.00439291	DSYE_RecA	SRF
0.000235091	DSYE_RecA	SRF
8.20764e-05	DSYE_RecA	SRF
5.6587e-05	DSYE_RecA	SRF
0	DSYE_RecA	SRF
0	DSYE_RecA	SRF
0	DSYE_RecA	SRF
6.37795e-05	DSYE_RecA	SRF
1.3647e-05	DSYE_RecA	SRF
0	DSYE_RecA	SRF
0	DSYE_RecA	SRF
0	DSYE_RecA	SRF
0	DSYE_RecA	SRF
4.24585e-05	DSYE_RecA	SRF
0	DSYE_RecA	SRF
7.64229e-05	DSYE_RecA	SRF
0	DSYE_RecA	SRF
0	DSYE_RecA	SRF
0	DSYE_RecA	SRF
6.49095e-05	DSYE_RecA	SRF
0	DSYE_RecA	SRF
0	DSYE_RecA	SRF
0	DSYE_RecA	SRF
6.96315e-05	DSYE_RecA	SRF
0.00253936	DSYE_RecA	SRF
0.0001146	DSYE_RecA	SRF
0	DSYE_RecA	SRF
0.00021442	DSYE_RecA	SRF
0.00019874	DSYE_RecA	SRF
0.00210932	DSYE_RecA	SRF
0.00107248	DSYE_RecA	SRF
0.000107054	DSYE_RecA	SRF
0.00184656	DSYE_RecA	SRF
0.0020707	DSYE_RecA	SRF
0.000313034	DSYE_RecA	SRF
0.00074726	DSYE_RecA	SRF
4.2452e-05	DSYE_RecA	SRF
3.38073e-05	DSYE_RecA	SRF
0	DSYE_RecA	SRF
0.000311385	DSYE_RecA	SRF
4.70477e-05	DSYE_RecA	SRF
0.00149288	DSYE_RecA	SRF
0.000726924	DSYE_RecA	SRF
0.00111023	DSYE_RecA	SRF
0.000598575	DSYE_RecA	SRF
7.92596e-06	DSYE_RecA	SRF
1.55587e-05	DSYE_RecA	SRF
0	DSYE_RecA	SRF
0.000208387	DSYE_RecA	SRF
0.00165018	DSYE_RecA	DCM
7.63895e-05	DSYE_RecA	DCM
0.00112083	DSYE_RecA	DCM
1.19247e-05	DSYE_RecA	DCM
3.90146e-05	DSYE_RecA	DCM
0	DSYE_RecA	DCM
0.00179139	DSYE_RecA	DCM
9.60559e-05	DSYE_RecA	DCM
0.000132487	DSYE_RecA	DCM
0.00123495	DSYE_RecA	DCM
0.00106246	DSYE_RecA	DCM
0.000239994	DSYE_RecA	DCM
0.000105446	DSYE_RecA	DCM
0.000141071	DSYE_RecA	DCM
0.000241448	DSYE_RecA	DCM
0.00546822	DSYE_RecA	DCM
0.00255807	DSYE_RecA	DCM
0.000189598	DSYE_RecA	DCM
0.00289244	DSYE_RecA	DCM
0.000112197	DSYE_RecA	DCM
0.00238987	DSYE_RecA	DCM
0.00137296	DSYE_RecA	DCM
0.00212967	DSYE_RecA	DCM
2.26481e-05	DSYE_RecA	DCM
0	DSYE_RecA	DCM
0.000254576	DSYE_RecA	DCM
0.000232091	DSYE_RecA	DCM
0	DSYE_RecA	DCM
0.000337552	DSYE_RecA	DCM
2.07272e-05	DSYE_RecA	DCM
0.000485527	DSYE_RecA	DCM
2.46896e-05	DSYE_RecA	DCM
0.000179679	DSYE_RecA	DCM
1.68216e-05	DSYE_RecA	DCM
0	DSYE_RecA	DCM
0.00104288	DSYE_RecA	DCM
0.000106563	DSYE_RecA	DCM
0	DSYE_RecA	DCM
0.00090189	DSYE_RecA	DCM
0.000671343	DSYE_RecA	DCM
0.00110648	DSYE_RecA	DCM
0.000621633	DSYE_RecA	DCM
0.00297428	DSYE_RecA	DCM
0.000221787	DSYE_RecA	DCM
0.000712362	DSYE_RecA	DCM
0.00182028	DSYE_RecA	DCM
6.66584e-05	DSYE_RecA	DCM
2.08733e-05	DSYE_RecA	DCM
0.0139272	DSYE_RecA	DCM
0.0156187	DSYE_RecA	DCM
0.00316274	DSYE_RecA	DCM
0.000117658	DSYE_RecA	DCM
0.000211201	DSYE_RecA	MES
0.00017989	DSYE_RecA	MES
0.000149137	DSYE_RecA	MES
0.000139793	DSYE_RecA	MES
0.000135964	DSYE_RecA	MES
0.000135595	DSYE_RecA	MES
9.57099e-05	DSYE_RecA	MES
7.90593e-05	DSYE_RecA	MES
7.48401e-05	DSYE_RecA	MES
5.38152e-05	DSYE_RecA	MES
4.57255e-05	DSYE_RecA	MES
2.81966e-05	DSYE_RecA	MES
2.2988e-05	DSYE_RecA	MES
1.42164e-05	DSYE_RecA	MES
1.09842e-05	DSYE_RecA	MES
8.30798e-06	DSYE_RecA	MES
0.0679543	DSYE_Actin	SRF
0.107885	DSYE_Actin	SRF
0.0391288	DSYE_Actin	SRF
0.0875464	DSYE_Actin	SRF
0.110201	DSYE_Actin	SRF
0.0731335	DSYE_Actin	SRF
0.0551457	DSYE_Actin	SRF
0.133863	DSYE_Actin	SRF
0.147781	DSYE_Actin	SRF
0.00420038	DSYE_Actin	SRF
0.244237	DSYE_Actin	SRF
0.302337	DSYE_Actin	SRF
0.0788682	DSYE_Actin	SRF
0.123335	DSYE_Actin	SRF
0.0995147	DSYE_Actin	SRF
0.102884	DSYE_Actin	SRF
0.0393032	DSYE_Actin	SRF
0.0742943	DSYE_Actin	SRF
0.0612737	DSYE_Actin	SRF
0.0420117	DSYE_Actin	SRF
0.0219202	DSYE_Actin	SRF
0.03667	DSYE_Actin	SRF
0.0541764	DSYE_Actin	SRF
0.0715796	DSYE_Actin	SRF
0.0542448	DSYE_Actin	SRF
0.0684752	DSYE_Actin	SRF
0.0743281	DSYE_Actin	SRF
0.0208393	DSYE_Actin	SRF
0.0271553	DSYE_Actin	SRF
0.0319205	DSYE_Actin	SRF
0.0117022	DSYE_Actin	SRF
0.000711618	DSYE_Actin	SRF
0.00782767	DSYE_Actin	SRF
0.00756986	DSYE_Actin	SRF
0.0190828	DSYE_Actin	SRF
0.00232954	DSYE_Actin	SRF
0.0581329	DSYE_Actin	SRF
0.00566584	DSYE_Actin	SRF
0.026733	DSYE_Actin	SRF
0.00178042	DSYE_Actin	SRF
0.0385501	DSYE_Actin	SRF
0.0555621	DSYE_Actin	SRF
0.00635267	DSYE_Actin	SRF
0.0907452	DSYE_Actin	SRF
0.150779	DSYE_Actin	SRF
0.0451345	DSYE_Actin	SRF
0.0744573	DSYE_Actin	SRF
0.00814508	DSYE_Actin	SRF
0.0110116	DSYE_Actin	SRF
0.0708298	DSYE_Actin	SRF
0.0337619	DSYE_Actin	SRF
0.0724208	DSYE_Actin	SRF
0.101189	DSYE_Actin	SRF
0.0883752	DSYE_Actin	SRF
0.0596974	DSYE_Actin	SRF
0.00600056	DSYE_Actin	SRF
0.00294172	DSYE_Actin	SRF
0.0424243	DSYE_Actin	SRF
0.130276	DSYE_Actin	DCM
0.0192044	DSYE_Actin	DCM
0.115278	DSYE_Actin	DCM
0.0047786	DSYE_Actin	DCM
0.0121837	DSYE_Actin	DCM
0.114287	DSYE_Actin	DCM
0.0235839	DSYE_Actin	DCM
0.0256123	DSYE_Actin	DCM
0.0691134	DSYE_Actin	DCM
0.0506914	DSYE_Actin	DCM
0.0134445	DSYE_Actin	DCM
0.00904526	DSYE_Actin	DCM
0.0667702	DSYE_Actin	DCM
0.0373913	DSYE_Actin	DCM
0.104272	DSYE_Actin	DCM
0.112439	DSYE_Actin	DCM
0.0117096	DSYE_Actin	DCM
0.0502787	DSYE_Actin	DCM
0.0386916	DSYE_Actin	DCM
0.0622435	DSYE_Actin	DCM
0.0590331	DSYE_Actin	DCM
0.0792636	DSYE_Actin	DCM
0.000350461	DSYE_Actin	DCM
0	DSYE_Actin	DCM
0.0546153	DSYE_Actin	DCM
0.0363256	DSYE_Actin	DCM
0	DSYE_Actin	DCM
0.0517905	DSYE_Actin	DCM
0.00290791	DSYE_Actin	DCM
0.0308302	DSYE_Actin	DCM
0.00278329	DSYE_Actin	DCM
0.0239325	DSYE_Actin	DCM
0.0028724	DSYE_Actin	DCM
0	DSYE_Actin	DCM
0.0451651	DSYE_Actin	DCM
0.00693132	DSYE_Actin	DCM
0	DSYE_Actin	DCM
0.0462247	DSYE_Actin	DCM
0.10126	DSYE_Actin	DCM
0.0662222	DSYE_Actin	DCM
0.0326586	DSYE_Actin	DCM
0.059766	DSYE_Actin	DCM
0.00303357	DSYE_Actin	DCM
0.0338963	DSYE_Actin	DCM
0.124853	DSYE_Actin	DCM
0.00457211	DSYE_Actin	DCM
0.0012639	DSYE_Actin	DCM
0.328555	DSYE_Actin	DCM
0.327739	DSYE_Actin	DCM
0.163202	DSYE_Actin	DCM
0.0115846	DSYE_Actin	DCM
0.0458638	DSYE_Actin	MES
0.0418232	DSYE_Actin	MES
0.035106	DSYE_Actin	MES
0.0294322	DSYE_Actin	MES
0.0270717	DSYE_Actin	MES
0.0263099	DSYE_Actin	MES
0.0228584	DSYE_Actin	MES
0.020683	DSYE_Actin	MES
0.0154469	DSYE_Actin	MES
0.0138615	DSYE_Actin	MES
0.00931728	DSYE_Actin	MES
0.00612059	DSYE_Actin	MES
0.00451682	DSYE_Actin	MES
0.00442327	DSYE_Actin	MES
0.00294719	DSYE_Actin	MES
0.00286983	DSYE_Actin	MES

## Sheet: Supplementary Figure 11b
Distribution of the DMSP synthesis S-methyltransferase genes dsyB, dsyGD/dsyG, DSYE and mmtN in the OM-RGC_V2 metatranscriptomes
relative abundance	gene	layer
0.0002934	dsyB	SRF
0.000602264	dsyB	SRF
0.000622843	dsyB	SRF
0.000292058	dsyB	SRF
0.00143823	dsyB	SRF
0.000998823	dsyB	SRF
0.00119847	dsyB	SRF
0.00133617	dsyB	SRF
1.082e-05	dsyB	SRF
2.31614e-05	dsyB	SRF
4.39467e-05	dsyB	SRF
5.9647e-06	dsyB	SRF
0.00011027	dsyB	SRF
1.01334e-05	dsyB	SRF
0.000106386	dsyB	SRF
0.000143845	dsyB	SRF
0.000296286	dsyB	SRF
0.00030988	dsyB	SRF
0.000372858	dsyB	SRF
0.000786441	dsyB	SRF
0.000117791	dsyB	SRF
3.13884e-05	dsyB	SRF
0.000271537	dsyB	SRF
0.00027844	dsyB	SRF
0.00143957	dsyB	SRF
0.000481086	dsyB	SRF
0.000534742	dsyB	SRF
0.000123507	dsyB	SRF
0.000306747	dsyB	SRF
0.00185242	dsyB	SRF
0.000628336	dsyB	SRF
0.000927813	dsyB	SRF
0.00023686	dsyB	SRF
0.00126436	dsyB	SRF
0.000165136	dsyB	SRF
0.00103758	dsyB	SRF
0.00083928	dsyB	SRF
0.000495833	dsyB	SRF
7.179e-06	dsyB	SRF
7.88184e-05	dsyB	SRF
0.000160798	dsyB	SRF
0.000154976	dsyB	SRF
0.0019635	dsyB	SRF
0.000186946	dsyB	SRF
0.000556078	dsyB	SRF
0.000520825	dsyB	SRF
0.000425733	dsyB	SRF
0.000237835	dsyB	SRF
0.000681444	dsyB	SRF
0.000302518	dsyB	SRF
3.63721e-05	dsyB	SRF
0.000792716	dsyB	SRF
0.000127046	dsyB	SRF
0.000533359	dsyB	SRF
0.000871218	dsyB	SRF
0.000193501	dsyB	SRF
0.00028089	dsyB	SRF
0.000849763	dsyB	SRF
0.000211448	dsyB	SRF
0.000375071	dsyB	SRF
9.61775e-05	dsyB	SRF
0.0011329	dsyB	SRF
0.0012643	dsyB	SRF
0.00447334	dsyB	SRF
0.00262907	dsyB	SRF
0.001395	dsyB	SRF
0.0024026	dsyB	SRF
0.00144423	dsyB	SRF
0.00414298	dsyB	SRF
0.00100901	dsyB	SRF
0.0012871	dsyB	SRF
0.00180546	dsyB	SRF
0.000233491	dsyB	SRF
0.000823859	dsyB	SRF
0.000206646	dsyB	SRF
0.000407939	dsyB	SRF
0.000430259	dsyB	SRF
0.00372414	dsyB	SRF
0.000650986	dsyB	SRF
0.00702613	dsyB	SRF
0.00297071	dsyB	SRF
0.00624894	dsyB	SRF
0.00244531	dsyB	SRF
0.00180017	dsyB	SRF
0.0042291	dsyB	SRF
0.00140549	dsyB	SRF
0.00313798	dsyB	SRF
0.0045513	dsyB	SRF
0.00359762	dsyB	SRF
0.0024025	dsyB	SRF
0.00260717	dsyB	SRF
0.00211245	dsyB	DCM
0.000900186	dsyB	DCM
2.50524e-05	dsyB	DCM
4.42229e-05	dsyB	DCM
0.000204205	dsyB	DCM
0.000573857	dsyB	DCM
0.00059427	dsyB	DCM
0.0017598	dsyB	DCM
0.000858491	dsyB	DCM
0.000212701	dsyB	DCM
7.92432e-05	dsyB	DCM
0.000674303	dsyB	DCM
0.000655465	dsyB	DCM
0.00196142	dsyB	DCM
0.000414806	dsyB	DCM
0.000402383	dsyB	DCM
0.00113709	dsyB	DCM
0.000481722	dsyB	DCM
0.000511774	dsyB	DCM
0.000194394	dsyB	DCM
0.000122601	dsyB	DCM
0.000153505	dsyB	DCM
0.000127836	dsyB	DCM
0.00017527	dsyB	DCM
0.000761414	dsyB	DCM
0.0007372	dsyB	DCM
0.000329488	dsyB	DCM
1.05325e-06	dsyB	DCM
0.000240547	dsyB	DCM
0.000995003	dsyB	DCM
0.000150303	dsyB	DCM
0.000536556	dsyB	DCM
0.000817941	dsyB	DCM
0.000139324	dsyB	DCM
0.000794224	dsyB	DCM
0.000533694	dsyB	DCM
0.000684406	dsyB	DCM
0.000495255	dsyB	DCM
0.000911413	dsyB	DCM
0.00147651	dsyB	DCM
0.0010585	dsyB	DCM
0.000867073	dsyB	DCM
0.00371419	dsyB	DCM
0.00082892	dsyB	DCM
0.0100981	dsyB	DCM
0.00528649	dsyB	DCM
0.00335615	dsyB	DCM
0.00198076	dsyB	DCM
0.000651419	dsyB	MES
7.75636e-05	dsyB	MES
7.81306e-05	dsyB	MES
0.000453827	dsyB	MES
0.000444504	dsyB	MES
0.000145938	dsyB	MES
0.000638821	dsyB	MES
7.65903e-05	dsyB	MES
0.000497055	dsyB	MES
0.00106498	dsyB	MES
4.16491e-05	dsyB	MES
0.000105022	dsyB	MES
6.08625e-05	dsyB	MES
0.00523454	dsyB	MES
0.00385374	dsyB	MES
0.00367931	dsyB	MES
0.00714042	dsyB	MES
0.000384992	dsyB	MES
0.000294438	mmtN	SRF
0.00037318	mmtN	SRF
0.000111366	mmtN	SRF
0.000235377	mmtN	SRF
3.64062e-05	mmtN	SRF
0.000149784	mmtN	SRF
8.616e-05	mmtN	SRF
0.000247587	mmtN	SRF
2.60393e-05	mmtN	SRF
3.15943e-05	mmtN	SRF
0.000113419	mmtN	SRF
0.000190301	mmtN	SRF
0.00349694	mmtN	SRF
0.00125183	mmtN	SRF
7.47931e-05	mmtN	SRF
2.77909e-06	mmtN	SRF
1.12137e-05	mmtN	SRF
5.35034e-05	mmtN	SRF
4.65084e-06	mmtN	SRF
4.78038e-06	mmtN	SRF
2.29122e-05	mmtN	SRF
5.89605e-05	mmtN	SRF
1.44635e-05	mmtN	SRF
5.56121e-05	mmtN	SRF
0.000411374	mmtN	SRF
5.42806e-06	mmtN	SRF
0.00019565	mmtN	SRF
3.26642e-05	mmtN	SRF
6.14081e-05	mmtN	SRF
0.000196469	mmtN	DCM
5.53919e-06	mmtN	DCM
0.000173618	mmtN	DCM
0.000617509	mmtN	DCM
5.45372e-05	mmtN	DCM
3.29922e-05	mmtN	DCM
2.80473e-05	mmtN	DCM
3.45318e-05	mmtN	DCM
0.000171535	mmtN	DCM
1.46945e-05	mmtN	DCM
5.73891e-05	mmtN	DCM
0.000311986	mmtN	DCM
1.25126e-05	mmtN	DCM
0.000241433	mmtN	DCM
0.0014746	mmtN	DCM
0.000131202	mmtN	DCM
0.000142888	mmtN	MES
5.69975e-05	mmtN	MES
0.0005501	mmtN	MES
0.00483532	mmtN	MES
0.0010097	mmtN	MES
2.68278e-05	mmtN	MES
4.07769e-05	mmtN	MES
0.000225342	mmtN	MES
0.000572052	mmtN	MES
0.0132873	mmtN	MES
0.000405814	mmtN	MES
3.25023e-05	mmtN	MES
2.73626e-05	DSYE_recA	SRF
0.000125636	DSYE_recA	SRF
8.21949e-05	DSYE_recA	SRF
0.000304018	DSYE_recA	SRF
0.00226717	DSYE_recA	SRF
0.000214699	DSYE_recA	SRF
0.000929472	DSYE_recA	SRF
4.60408e-05	DSYE_recA	SRF
2.31758e-05	DSYE_recA	SRF
6.60329e-05	DSYE_recA	SRF
2.03061e-05	DSYE_recA	SRF
0.0001005	DSYE_recA	SRF
0.00119625	DSYE_recA	SRF
0.00103492	DSYE_recA	SRF
3.65045e-06	DSYE_recA	SRF
3.14761e-05	DSYE_recA	SRF
0.000827597	DSYE_recA	SRF
2.12252e-05	DSYE_recA	SRF
9.29811e-05	DSYE_recA	SRF
5.89035e-05	DSYE_recA	SRF
3.35126e-05	DSYE_recA	SRF
0.000206545	DSYE_recA	SRF
1.7598e-05	DSYE_recA	SRF
0.000308551	DSYE_recA	SRF
0.000124093	DSYE_recA	SRF
5.74746e-06	DSYE_recA	SRF
1.25229e-05	DSYE_recA	SRF
2.9945e-05	DSYE_recA	SRF
0.000394232	DSYE_recA	SRF
0.00226769	DSYE_recA	SRF
0.00525195	DSYE_recA	SRF
0.00481132	DSYE_recA	SRF
0.00969667	DSYE_recA	SRF
0.00414863	DSYE_recA	SRF
0.00278819	DSYE_recA	SRF
0.000519533	DSYE_recA	SRF
0.00261696	DSYE_recA	SRF
0.000831675	DSYE_recA	SRF
0.00236355	DSYE_recA	SRF
0.000286219	DSYE_recA	SRF
0.00154419	DSYE_recA	SRF
0.010715	DSYE_recA	SRF
0.00238527	DSYE_recA	SRF
0.0161818	DSYE_recA	SRF
0.00685311	DSYE_recA	SRF
0.000584298	DSYE_recA	SRF
0.00738959	DSYE_recA	SRF
0.000833738	DSYE_recA	SRF
0.0207331	DSYE_recA	SRF
0.0123423	DSYE_recA	SRF
0.00159027	DSYE_recA	SRF
0.0166894	DSYE_recA	SRF
0.0289406	DSYE_recA	SRF
0.00884113	DSYE_recA	SRF
0.00379087	DSYE_recA	SRF
5.77388e-06	DSYE_recA	DCM
9.90787e-05	DSYE_recA	DCM
2.3497e-05	DSYE_recA	DCM
0.000116277	DSYE_recA	DCM
1.97432e-05	DSYE_recA	DCM
1.88069e-05	DSYE_recA	DCM
0.00207004	DSYE_recA	DCM
4.95492e-05	DSYE_recA	DCM
0.000140189	DSYE_recA	DCM
0.000322407	DSYE_recA	DCM
4.07143e-05	DSYE_recA	DCM
7.33755e-05	DSYE_recA	DCM
0.000100827	DSYE_recA	DCM
0.00124075	DSYE_recA	DCM
0.000308435	DSYE_recA	DCM
0.000132759	DSYE_recA	DCM
5.35051e-05	DSYE_recA	DCM
0.000441155	DSYE_recA	DCM
0.00265999	DSYE_recA	DCM
0.000220358	DSYE_recA	DCM
0.000120864	DSYE_recA	DCM
0.00186183	DSYE_recA	DCM
0.000725093	DSYE_recA	DCM
0.000772326	DSYE_recA	DCM
6.33721e-05	DSYE_recA	DCM
8.41702e-05	DSYE_recA	DCM
0.019075	DSYE_recA	DCM
0.014628	DSYE_recA	DCM
0.00101905	DSYE_recA	DCM
0.000199299	DSYE_recA	DCM
0.00139004	DSYE_actin	SRF
0.00297583	DSYE_actin	SRF
0.000944607	DSYE_actin	SRF
0.00284988	DSYE_actin	SRF
0.0293372	DSYE_actin	SRF
0.00100495	DSYE_actin	SRF
0.00993991	DSYE_actin	SRF
0.000289838	DSYE_actin	SRF
0.000149157	DSYE_actin	SRF
0.000449904	DSYE_actin	SRF
0.000243953	DSYE_actin	SRF
0.00078143	DSYE_actin	SRF
0.00360484	DSYE_actin	SRF
0.00566256	DSYE_actin	SRF
1.77119e-05	DSYE_actin	SRF
0.000213994	DSYE_actin	SRF
0.0046892	DSYE_actin	SRF
0.000406406	DSYE_actin	SRF
0.00117856	DSYE_actin	SRF
0.000439102	DSYE_actin	SRF
0.000141355	DSYE_actin	SRF
0.0009104	DSYE_actin	SRF
0.000268161	DSYE_actin	SRF
0.00321438	DSYE_actin	SRF
0.00176716	DSYE_actin	SRF
2.93856e-05	DSYE_actin	SRF
0.000155058	DSYE_actin	SRF
0.000418215	DSYE_actin	SRF
0.00521805	DSYE_actin	SRF
0.0195941	DSYE_actin	SRF
0.0064413	DSYE_actin	SRF
0.0182161	DSYE_actin	SRF
0.0654416	DSYE_actin	SRF
0.0212402	DSYE_actin	SRF
0.0119399	DSYE_actin	SRF
0.00375767	DSYE_actin	SRF
0.018879	DSYE_actin	SRF
0.00155991	DSYE_actin	SRF
0.00473745	DSYE_actin	SRF
0.00717918	DSYE_actin	SRF
0.0413989	DSYE_actin	SRF
0.0248674	DSYE_actin	SRF
0.00939195	DSYE_actin	SRF
0.0647332	DSYE_actin	SRF
0.0177155	DSYE_actin	SRF
0.00124812	DSYE_actin	SRF
0.00820633	DSYE_actin	SRF
0.0122379	DSYE_actin	SRF
0.0353219	DSYE_actin	SRF
0.0207045	DSYE_actin	SRF
0.00805546	DSYE_actin	SRF
0.048344	DSYE_actin	SRF
0.0705476	DSYE_actin	SRF
0.0129418	DSYE_actin	SRF
0.0211098	DSYE_actin	SRF
0.000178816	DSYE_actin	DCM
0.000291397	DSYE_actin	DCM
0.000102022	DSYE_actin	DCM
0.00075614	DSYE_actin	DCM
6.9293e-05	DSYE_actin	DCM
0.000237811	DSYE_actin	DCM
0.00478707	DSYE_actin	DCM
8.05794e-05	DSYE_actin	DCM
0.000721155	DSYE_actin	DCM
0.000669343	DSYE_actin	DCM
0.00015882	DSYE_actin	DCM
0.000436236	DSYE_actin	DCM
0.000165092	DSYE_actin	DCM
0.00564945	DSYE_actin	DCM
0.00115335	DSYE_actin	DCM
0.000373184	DSYE_actin	DCM
0.00037538	DSYE_actin	DCM
0.00147746	DSYE_actin	DCM
0.00451613	DSYE_actin	DCM
0.00108712	DSYE_actin	DCM
0.00096669	DSYE_actin	DCM
0.0040066	DSYE_actin	DCM
0.000442003	DSYE_actin	DCM
0.00243418	DSYE_actin	DCM
0.00030051	DSYE_actin	DCM
0.000314307	DSYE_actin	DCM
0.043994	DSYE_actin	DCM
0.0157001	DSYE_actin	DCM
0.00218166	DSYE_actin	DCM
0.000584385	DSYE_actin	DCM

## Sheet: Supplementary Figure 11c
Distribution of eukaryotic DMSP synthesis S-methyltransferase genes DSYB, DSYE and TpMMT in the MATOU metagenomes
relative abundance	gene	layer
0.00843485	DSYB	SRF
0.00688855	DSYB	SRF
0.00767459	DSYB	SRF
0.00190593	DSYB	SRF
0.00417652	DSYB	SRF
0.00631862	DSYB	SRF
0.00628427	DSYB	SRF
0.00597301	DSYB	SRF
0.00325123	DSYB	SRF
0.000391049	DSYB	SRF
0.0075785	DSYB	SRF
0.0134782	DSYB	SRF
0.000714245	DSYB	SRF
0.00549379	DSYB	SRF
0.00466249	DSYB	SRF
0.00453383	DSYB	SRF
0.00571608	DSYB	SRF
0.00490465	DSYB	SRF
0.00755242	DSYB	SRF
0.00641648	DSYB	SRF
0.00479261	DSYB	SRF
0.00598572	DSYB	SRF
0.00745881	DSYB	SRF
0.00599741	DSYB	SRF
0.004464	DSYB	SRF
0.00482071	DSYB	SRF
0.00375335	DSYB	SRF
0.00747922	DSYB	SRF
0.000689037	DSYB	SRF
0.00753534	DSYB	SRF
0.00532467	DSYB	SRF
0.0101979	DSYB	SRF
0.0140864	DSYB	SRF
0.00863364	DSYB	SRF
0.0152518	DSYB	SRF
0.00883562	DSYB	SRF
0.00832152	DSYB	SRF
0.00731846	DSYB	SRF
0.00464301	DSYB	SRF
0.000650226	DSYB	SRF
0.00568702	DSYB	SRF
0.0087153	DSYB	SRF
0.0149432	DSYB	SRF
0.00552309	DSYB	SRF
0.000363614	DSYB	SRF
0.00542766	DSYB	SRF
0.00452766	DSYB	SRF
0.00314575	DSYB	SRF
0.0113566	DSYB	SRF
0.00489877	DSYB	SRF
0.00420341	DSYB	SRF
0.00406059	DSYB	SRF
0.00539307	DSYB	SRF
0.00601893	DSYB	SRF
0.0149056	DSYB	SRF
0.00565461	DSYB	SRF
0.000488666	DSYB	SRF
0.00560133	DSYB	SRF
0.0034264	DSYB	SRF
0.00440319	DSYB	SRF
0.00976124	DSYB	SRF
0.000291142	DSYB	SRF
0.003075	DSYB	SRF
0.00322193	DSYB	SRF
0.00656906	DSYB	SRF
0.00499681	DSYB	SRF
0.00376877	DSYB	SRF
0.006405	DSYB	DCM
0.00746591	DSYB	DCM
0.000264897	DSYB	DCM
0.00788876	DSYB	DCM
0.00857778	DSYB	DCM
0.00370926	DSYB	DCM
0.00442475	DSYB	DCM
0.00631582	DSYB	DCM
0.00382812	DSYB	DCM
0.00621119	DSYB	DCM
0.00761351	DSYB	DCM
0.0104156	DSYB	DCM
0.00551296	DSYB	DCM
0.00689532	DSYB	DCM
0.00902146	DSYB	DCM
0.000316715	DSYB	DCM
0.011261	DSYB	DCM
0.00860122	DSYB	DCM
0.0165829	DSYB	DCM
0.00266061	DSYB	DCM
0.00151523	DSYB	DCM
0.00713726	DSYB	DCM
0.000288924	DSYB	DCM
0.00435289	DSYB	DCM
0.0140785	DSYB	DCM
0.0138173	DSYB	DCM
0.000322591	DSYB	DCM
0.00954022	DSYB	DCM
0.00416755	DSYB	DCM
0.00389638	DSYB	DCM
0.0127859	DSYB	DCM
0.0054176	DSYB	DCM
0.00552093	DSYB	DCM
0.00355906	DSYB	DCM
0.00392507	DSYB	DCM
0.00263151	DSYB	DCM
0.0185828	DSYB	DCM
0.00204103	DSYB	DCM
0.0111841	DSYB	DCM
0.0194575	DSYB	DCM
0.0143704	DSYB	DCM
0.0159555	DSYE	SRF
0.0073222	DSYE	SRF
0.0107451	DSYE	SRF
0.00246647	DSYE	SRF
0.00474263	DSYE	SRF
0.00999791	DSYE	SRF
0.0092441	DSYE	SRF
0.00990514	DSYE	SRF
0.00389855	DSYE	SRF
0.000291529	DSYE	SRF
0.00805906	DSYE	SRF
0.0216869	DSYE	SRF
0.000382943	DSYE	SRF
0.0075957	DSYE	SRF
0.00977063	DSYE	SRF
0.0260579	DSYE	SRF
0.00090334	DSYE	SRF
0.000533534	DSYE	SRF
0.0161606	DSYE	SRF
0.00970821	DSYE	SRF
0.00650945	DSYE	SRF
0.00674888	DSYE	SRF
0.00713708	DSYE	SRF
0.00633522	DSYE	SRF
0.0109862	DSYE	SRF
0.00669694	DSYE	SRF
0.00776379	DSYE	SRF
0.00571335	DSYE	SRF
0.000175319	DSYE	SRF
0.0119514	DSYE	SRF
0.00694353	DSYE	SRF
0.00247372	DSYE	SRF
0.00206235	DSYE	SRF
0.00277889	DSYE	SRF
0.00440029	DSYE	SRF
0.0122483	DSYE	SRF
0.00666003	DSYE	SRF
0.00342023	DSYE	SRF
0.00136075	DSYE	SRF
8.35803e-05	DSYE	SRF
0.0115551	DSYE	SRF
0.0126635	DSYE	SRF
0.0195172	DSYE	SRF
0.0118858	DSYE	SRF
0.00116547	DSYE	SRF
0.00713262	DSYE	SRF
0.00737131	DSYE	SRF
0.00051708	DSYE	SRF
0.00290034	DSYE	SRF
0.00108301	DSYE	SRF
0.00558997	DSYE	SRF
0.000628912	DSYE	SRF
0.00135041	DSYE	SRF
0.0074262	DSYE	SRF
0.0423485	DSYE	SRF
0.00433366	DSYE	SRF
0.000138556	DSYE	SRF
0.000987908	DSYE	SRF
0.000241233	DSYE	SRF
0.000714543	DSYE	SRF
0.0043759	DSYE	SRF
0.000240697	DSYE	SRF
0.000514003	DSYE	SRF
0.000378765	DSYE	SRF
0.000471783	DSYE	SRF
0.00075204	DSYE	SRF
0.00273983	DSYE	SRF
0.0117624	DSYE	DCM
0.0106821	DSYE	DCM
4.02469e-05	DSYE	DCM
0.00861314	DSYE	DCM
0.0230099	DSYE	DCM
0.0098244	DSYE	DCM
0.0185158	DSYE	DCM
0.0134453	DSYE	DCM
0.00656918	DSYE	DCM
0.0112183	DSYE	DCM
0.0117171	DSYE	DCM
0.0283347	DSYE	DCM
0.0145345	DSYE	DCM
0.0186398	DSYE	DCM
0.0114582	DSYE	DCM
0.000246149	DSYE	DCM
0.0216518	DSYE	DCM
0.000934694	DSYE	DCM
0.00463477	DSYE	DCM
0.0021473	DSYE	DCM
0.00371748	DSYE	DCM
0.0170115	DSYE	DCM
0.000164765	DSYE	DCM
0.00896252	DSYE	DCM
0.0277809	DSYE	DCM
0.0302559	DSYE	DCM
0.000613237	DSYE	DCM
0.0208567	DSYE	DCM
0.00835068	DSYE	DCM
0.0211413	DSYE	DCM
0.0416018	DSYE	DCM
0.00945025	DSYE	DCM
0.0475035	DSYE	DCM
0.00950756	DSYE	DCM
4.10233e-05	DSYE	DCM
0.00737649	DSYE	DCM
0.00247321	DSYE	DCM
0.00118951	DSYE	DCM
0.00219875	DSYE	DCM
0.0345367	DSYE	DCM
0.002851	DSYE	DCM
0.0408836	DSYE	DCM
0.000197565	TpMMT	SRF
6.02217e-05	TpMMT	SRF
3.71164e-05	TpMMT	SRF
6.42588e-05	TpMMT	SRF
0.000117149	TpMMT	SRF
4.17785e-05	TpMMT	SRF
0.000138791	TpMMT	SRF
0.0001079	TpMMT	SRF
0.000100261	TpMMT	SRF
5.01913e-05	TpMMT	SRF
2.04407e-05	TpMMT	SRF
3.2988e-05	TpMMT	SRF
4.71873e-05	TpMMT	SRF
0.00012547	TpMMT	SRF
5.71729e-05	TpMMT	SRF
0.000195039	TpMMT	SRF
7.37469e-05	TpMMT	SRF
7.3122e-05	TpMMT	SRF
3.56917e-05	TpMMT	SRF
8.14038e-05	TpMMT	SRF
8.06413e-05	TpMMT	SRF
0.000364634	TpMMT	SRF
0.000121346	TpMMT	SRF
7.78819e-05	TpMMT	SRF
5.76594e-05	TpMMT	SRF
0.000193249	TpMMT	SRF
4.85232e-05	TpMMT	SRF
0.000182776	TpMMT	SRF
0.000111617	TpMMT	SRF
5.15559e-05	TpMMT	SRF
5.06947e-05	TpMMT	DCM
8.7869e-05	TpMMT	DCM
0.000116594	TpMMT	DCM
0.000419504	TpMMT	DCM
0.000180716	TpMMT	DCM
7.31507e-05	TpMMT	DCM
8.46986e-05	TpMMT	DCM
9.40195e-05	TpMMT	DCM
4.44294e-05	TpMMT	DCM
2.97441e-05	TpMMT	DCM
0.000141893	TpMMT	DCM
0.00012764	TpMMT	DCM

## Sheet: Supplementary Figure 11d
Distribution of eukaryotic DMSP synthesis S-methyltransferase genes DSYB, DSYE and TpMMT in the MATOU metatranscriptomes
relative abundance	gene	layer
0.00101769	DSYB	SRF
0.000715398	DSYB	SRF
0.000559895	DSYB	SRF
0.000127355	DSYB	SRF
0.000683177	DSYB	SRF
0.000558016	DSYB	SRF
0.000426411	DSYB	SRF
0.00105343	DSYB	SRF
0.000181856	DSYB	SRF
0.000147658	DSYB	SRF
0.000480473	DSYB	SRF
0.00099601	DSYB	SRF
0.000510923	DSYB	SRF
0.00100553	DSYB	SRF
0.000991308	DSYB	SRF
0.000640697	DSYB	SRF
0.00036351	DSYB	SRF
0.00019495	DSYB	SRF
0.00212669	DSYB	SRF
0.000775012	DSYB	SRF
0.000660306	DSYB	SRF
0.0022262	DSYB	SRF
0.00169984	DSYB	SRF
0.000309104	DSYB	SRF
0.000484003	DSYB	SRF
0.000767088	DSYB	SRF
0.000465448	DSYB	SRF
0.00119357	DSYB	SRF
0.00038624	DSYB	SRF
7.81456e-05	DSYB	SRF
0.00202966	DSYB	SRF
0.0127455	DSYB	SRF
0.00168482	DSYB	SRF
0.00142141	DSYB	SRF
0.000936732	DSYB	SRF
0.00180079	DSYB	SRF
0.000699908	DSYB	SRF
0.000777343	DSYB	SRF
0.00031191	DSYB	SRF
0.000124316	DSYB	SRF
0.000571772	DSYB	SRF
0.00112553	DSYB	SRF
0.000678852	DSYB	SRF
0.000289166	DSYB	SRF
0.000245079	DSYB	SRF
0.000259716	DSYB	SRF
0.000419272	DSYB	SRF
0.00152322	DSYB	SRF
0.000545754	DSYB	SRF
0.000109444	DSYB	SRF
0.000531507	DSYB	SRF
0.000268965	DSYB	SRF
0.00156191	DSYB	SRF
0.00012371	DSYB	SRF
0.000264714	DSYB	SRF
0.0002772	DSYB	SRF
0.000162541	DSYB	SRF
0.00107755	DSYB	SRF
0.00012209	DSYB	SRF
0.000558949	DSYB	SRF
0.000331798	DSYB	SRF
0.000192136	DSYB	SRF
0.000166092	DSYB	SRF
0.00105313	DSYB	SRF
0.000483572	DSYB	SRF
0.000431731	DSYB	SRF
0.000551882	DSYB	SRF
0.000133722	DSYB	DCM
0.0003566	DSYB	DCM
0.000255849	DSYB	DCM
5.38402e-05	DSYB	DCM
0.00215889	DSYB	DCM
0.000628979	DSYB	DCM
0.00070167	DSYB	DCM
0.000281192	DSYB	DCM
0.000489232	DSYB	DCM
0.000909191	DSYB	DCM
0.000286331	DSYB	DCM
0.000259789	DSYB	DCM
0.000810239	DSYB	DCM
0.000423389	DSYB	DCM
0.000251781	DSYB	DCM
0.000216314	DSYB	DCM
0.000117484	DSYB	DCM
0.000880425	DSYB	DCM
0.000165516	DSYB	DCM
0.00172951	DSYB	DCM
2.75582e-05	DSYB	DCM
2.97637e-05	DSYB	DCM
0.000277894	DSYB	DCM
0.000207937	DSYB	DCM
0.000475032	DSYB	DCM
0.00081831	DSYB	DCM
3.54645e-06	DSYB	DCM
0.000400571	DSYB	DCM
0.000176132	DSYB	DCM
0.000127305	DSYB	DCM
0.000345646	DSYB	DCM
0.000368233	DSYB	DCM
0.000363741	DSYB	DCM
0.000108755	DSYB	DCM
0.000376705	DSYB	DCM
3.36203e-05	DSYB	DCM
0.000201848	DSYB	DCM
0.00127127	DSYB	DCM
0.000855995	DSYB	DCM
0.000114422	DSYB	DCM
0.000730984	DSYB	DCM
0.00181555	DSYB	DCM
0.000299866	DSYB	DCM
0.000634238	DSYE	SRF
0.000222692	DSYE	SRF
0.000356344	DSYE	SRF
2.1227e-05	DSYE	SRF
0.000196098	DSYE	SRF
0.000276078	DSYE	SRF
0.000260918	DSYE	SRF
0.000459929	DSYE	SRF
2.08514e-05	DSYE	SRF
1.1039e-05	DSYE	SRF
0.000321234	DSYE	SRF
0.000626431	DSYE	SRF
2.11111e-05	DSYE	SRF
0.000445516	DSYE	SRF
0.000388753	DSYE	SRF
0.000333732	DSYE	SRF
8.31481e-05	DSYE	SRF
5.398e-05	DSYE	SRF
0.00182555	DSYE	SRF
0.000313115	DSYE	SRF
0.000185622	DSYE	SRF
0.000792558	DSYE	SRF
0.000318036	DSYE	SRF
9.23371e-05	DSYE	SRF
0.000360306	DSYE	SRF
0.000196436	DSYE	SRF
0.000134242	DSYE	SRF
0.000236682	DSYE	SRF
4.27726e-05	DSYE	SRF
4.908e-05	DSYE	SRF
0.000214596	DSYE	SRF
0.000332634	DSYE	SRF
6.05751e-05	DSYE	SRF
6.3758e-05	DSYE	SRF
2.19116e-05	DSYE	SRF
0.000216446	DSYE	SRF
0.000166128	DSYE	SRF
4.18591e-05	DSYE	SRF
2.52294e-05	DSYE	SRF
5.73713e-06	DSYE	SRF
0.000356923	DSYE	SRF
0.000300825	DSYE	SRF
0.000256558	DSYE	SRF
8.97701e-05	DSYE	SRF
0.000230297	DSYE	SRF
0.000163203	DSYE	SRF
0.000182649	DSYE	SRF
0.00016192	DSYE	SRF
0.000950641	DSYE	SRF
0.000231085	DSYE	SRF
2.94221e-05	DSYE	SRF
0.00034891	DSYE	SRF
5.71376e-05	DSYE	SRF
1.27287e-05	DSYE	SRF
0.000209279	DSYE	SRF
2.61149e-05	DSYE	SRF
8.07886e-05	DSYE	SRF
0.000100778	DSYE	SRF
1.31925e-05	DSYE	SRF
0.000215347	DSYE	SRF
0.000113371	DSYE	SRF
0.000325564	DSYE	SRF
2.69101e-05	DSYE	SRF
3.81475e-05	DSYE	SRF
0.000250144	DSYE	SRF
0.000108474	DSYE	SRF
3.04987e-05	DSYE	SRF
2.8033e-05	DSYE	DCM
4.5271e-05	DSYE	DCM
1.14247e-05	DSYE	DCM
2.04027e-05	DSYE	DCM
0.000743772	DSYE	DCM
3.79466e-05	DSYE	DCM
0.000445757	DSYE	DCM
5.30445e-05	DSYE	DCM
0.000162445	DSYE	DCM
0.000783779	DSYE	DCM
0.000171501	DSYE	DCM
4.50024e-05	DSYE	DCM
0.000121971	DSYE	DCM
5.08988e-05	DSYE	DCM
4.0443e-05	DSYE	DCM
5.14678e-05	DSYE	DCM
1.39962e-05	DSYE	DCM
2.35797e-05	DSYE	DCM
2.99161e-06	DSYE	DCM
5.54328e-05	DSYE	DCM
3.82747e-06	DSYE	DCM
1.21616e-05	DSYE	DCM
5.88174e-06	DSYE	DCM
9.47825e-06	DSYE	DCM
6.60096e-05	DSYE	DCM
0.00012078	DSYE	DCM
2.62002e-05	DSYE	DCM
4.15995e-05	DSYE	DCM
0.000431589	DSYE	DCM
0.000130028	DSYE	DCM
0.000150349	DSYE	DCM
0.00010061	DSYE	DCM
6.43414e-05	DSYE	DCM
3.4606e-05	DSYE	DCM
3.71473e-05	DSYE	DCM
0.000243994	DSYE	DCM
0.000128162	DSYE	DCM
9.5069e-05	DSYE	DCM
3.67205e-05	DSYE	DCM
7.55156e-05	DSYE	DCM
5.83912e-05	DSYE	DCM
3.32837e-05	DSYE	DCM
1.84623e-05	DSYE	DCM
2.49413e-05	TpMMT	SRF
4.66782e-06	TpMMT	SRF
4.07018e-06	TpMMT	SRF
1.24197e-06	TpMMT	SRF
1.43293e-06	TpMMT	SRF
5.11387e-07	TpMMT	SRF
3.15689e-06	TpMMT	SRF
3.32535e-06	TpMMT	SRF
3.33643e-07	TpMMT	SRF
8.91086e-06	TpMMT	SRF
1.26889e-05	TpMMT	SRF
2.68016e-06	TpMMT	SRF
1.60459e-06	TpMMT	SRF
1.56657e-06	TpMMT	SRF
7.7577e-07	TpMMT	SRF
0.00010115	TpMMT	SRF
2.02971e-06	TpMMT	SRF
6.71545e-06	TpMMT	SRF
7.56827e-07	TpMMT	SRF
2.80528e-06	TpMMT	SRF
1.90911e-05	TpMMT	SRF
6.29769e-06	TpMMT	SRF
1.93473e-06	TpMMT	SRF
6.04086e-06	TpMMT	SRF
6.17192e-07	TpMMT	SRF
4.72809e-07	TpMMT	SRF
3.33047e-06	TpMMT	SRF
7.13803e-05	TpMMT	SRF
4.00486e-05	TpMMT	SRF
1.96812e-06	TpMMT	SRF
1.07388e-06	TpMMT	SRF
1.82649e-06	TpMMT	SRF
1.272e-07	TpMMT	SRF
7.89817e-06	TpMMT	SRF
3.79888e-06	TpMMT	SRF
2.2728e-05	TpMMT	SRF
2.85045e-06	TpMMT	SRF
2.4405e-06	TpMMT	SRF
9.6034e-06	TpMMT	SRF
3.94253e-06	TpMMT	SRF
5.59949e-06	TpMMT	SRF
2.21227e-06	TpMMT	SRF
7.20781e-07	TpMMT	SRF
1.23647e-06	TpMMT	DCM
9.79421e-06	TpMMT	DCM
8.81005e-07	TpMMT	DCM
1.15502e-05	TpMMT	DCM
1.8273e-06	TpMMT	DCM
1.20322e-06	TpMMT	DCM
9.73371e-07	TpMMT	DCM
6.53571e-07	TpMMT	DCM
3.17135e-05	TpMMT	DCM
1.24118e-06	TpMMT	DCM
1.2012e-06	TpMMT	DCM
5.96748e-07	TpMMT	DCM
2.98043e-06	TpMMT	DCM
4.87389e-06	TpMMT	DCM
2.35976e-06	TpMMT	DCM
1.48679e-06	TpMMT	DCM

## Sheet: Supplementary Figure 11e
Taxonomic affiliation of dsyB, DSYE and mmtN sequences in OM-RGC_V2 datasets
MetaG
DsyB					MmtN					DSYE
	SRF	DCM	MES			SRF	DCM	MES			SRF	DCM	MES
Gammaproteobacteria	0.307363	0	0.00146025		Alphaproteobacteria	13.0298	11.4156	5.74116		Chlorophyta	98.551	99.7765	97.1201
Deltaproteobacteria; Desulfobacterales	0.0356459	0.111846	0.192677		Alphaproteobacteria; Rhodospirillales	86.9702	88.5844	94.2588		Bacillariophyta	1.44896	0.223476	2.87993
Deltaproteobacteria	0.329	0.799423	7.27528
Planctomycetes	0.108933	7.87711	26.818
Nitrospinae	0.453203	2.33991	7.8176
Candidatus Rokubacteria	28.6267	18.6267	4.67168
Bacteroidetes	1.41631	0.614487	0.123685
Actinobacteria	11.8452	13.3302	7.05705
Bacteria	14.905	22.557	18.3092
Alphaproteobacteria; Sphingomonadales	0.0446207	0.20333	0
Alphaproteobacteria; Rhodobacterales	16.4063	14.6946	3.90533
Alphaproteobacteria; Rhizobiales	8.25946	5.40601	2.30857
Alphaproteobacteria	17.2623	13.2755	2.58196
Gammaproteobacteria; Thiotrichales	0	0.163861	18.9375
MetaT
DsyB					MmtN					DSYE
	SRF	DCM	MES			SRF	DCM	MES			SRF	DCM
Alphaproteobacteria; Rhodospirillales	0.415276	0.899721	6.74901		Alphaproteobacteria; Rhodospirillales	68.4582	87.5443	97.5719		Chlorophyta	99.5972	99.8407
Alphaproteobacteria; Rhodobacterales	40.5128	30.0216	28.5593		Alphaproteobacteria	31.5418	12.4557	2.42805		Bacillariophyta	0.402832	0.159315
Alphaproteobacteria; Rhizobiales	38.6813	50.7559	37.5551
Alphaproteobacteria	20.3907	18.3228	27.1366
MetaG: metagenome
MetaT: metatranscriptome

## Sheet: Supplementary Figure 11f
Taxonomic affiliation of dsyB, DSYE and mmtN sequences in OM-RGC_V2 datasets
MetaG
DSYB				DSYE				TpMMT
	SRF	DCM			SRF	DCM			SRF	DCM
Stramenopiles; Dictyochophyceae	8.22034	6.8783		unclasified_Eukaryota	0.31061	0.120046		Bacillariophyta	1	1
Stramenopiles; Bacillariophyta	0.768859	0.861121		Chlorophyta	17.1354	12.9587
Stramenopiles	0.510269	0.299818		Pelagophyceae	80.4688	86.1648
Haptophyceae	32.8272	34.3666		Bacillariophyta	1.97214	0.75643
Alveolata	43.217	46.1432		Cryptophyta	0.113034	0
Eukaryota	14.2347	11.3318
Alphaproteobacteria	0.221618	0.119191
MetaT
DSYB				DSYE				TpMMT
	SRF	DCM			SRF	DCM			SRF	DCM
Pelagophyceae	0.0282291	0.457884		Chlorophyta	20.235	15.3787		Bacillariophyta	1	1
Dictyochophyceae	0.480301	0.468723		Pelagophyceae	57.7732	54.4881
Bacillariophyta	0.437347	0.475473		Bacillariophyta	17.7533	24.0433
Eukaryota	9.23378	6.12138		Cryptophyta	0.166287	0
Alphaproteobacteria	0.446345	0.102993		unclassified_Eukaryota	4.07223	6.08981
Haptophyceae	25.1448	12.1815
Alveolata	64.2292	80.192
MetaG: metagenome
MetaT: metatranscriptome
