# Supplementary material for: Alternative dimethylsulfoniopropionate biosynthesis enzymes in diverse and abundant microorganisms
Source: Nat Microbiol. 2024 Jun 11;9(8):1979–92. doi: 10.1038/s41564-024-01715-9 (PMC11306096; doi:10.1038/s41564-024-01715-9)
Supplement: Supplementary file 10 — DMSP production data from three independent biological replicates are displayed in Fig. 1. [file 41564_2024_1715_MOESM10_ESM.xlsx]

## Sheet: Sheet1
DMSP accumulation in G. sunshinyii incubated with/without DMSP synthesis intermediates (pmol (μg protein)-1)
	NA*	Met	MTOB	MTHB	DMSHB	MTPA	MMPA	DMSP-amine
Replicate 1	3	3.2	3.2	8.5	63.32	3.3	2.1	3.9
Replicate 2	1.3	5.3	6.9	7.01	69.23	1.9	3.5	3.6
Replicate 3	2.3	4.1	5.9	9.7	70.21	2.5	2.9	3.1
NA*:	no intermediate addition
