# Supplementary material for: Alternative dimethylsulfoniopropionate biosynthesis enzymes in diverse and abundant microorganisms
Source: Nat Microbiol. 2024 Jun 11;9(8):1979–92. doi: 10.1038/s41564-024-01715-9 (PMC11306096; doi:10.1038/s41564-024-01715-9)
Supplement: Supplementary file 11 — Data from three independent biological replicates in experiments are shown in Fig. 3. [file 41564_2024_1715_MOESM11_ESM.xlsx]

## Sheet: Source Data Fig.3a
G. sunshinyii DMSP and DMSHB accumulation measured by GC under standard conditions (pmol (μg protein)-1)
	DMSP			DMSHB
	Replicate 1	Replicate 2	Replicate 3	Replicate 1	Replicate 2	Replicate 3
Standard	328.899	263.689	329.529	15.1989	11.5574	12.811
Low salt	1.45823	1.04547	2.17793	4.28834	4.25388	4.7914
High salt	407.533	378.016	515.798	17.3642	18.4432	25.31
High N	0.33849	0.244166	0.273504	1.89272	1.36294	1.8156

## Sheet: Source Data Fig.3b
dysG transcript fold-changes under different growth conditions
	Replicate 1	Replicate 2	Replicate 3
Standard	1.0293	0.974905	1.04126
Low salt	0.06687	0.067569	0.071669
High salt	1.90858	2.24622	1.90858
High N	0.24528	0.14788	0.247843

## Sheet: Source Data Fig.3c
Growth of wild type E. coli MC4100, FF4169 and FF4169 strains expressing cloned dsyGD with different intermediates addition (Optical density (OD600))
FF4169					FF4169+DMSP					FF4169+GB					FF4169+MTHB					FF4169+DMSHB					MC4100					FF4169+dsyGD+MTHB					FF4169+dsyGD					FF4169+dsyGD+DMSHB
Replicate 1	Replicate 2	Replicate 3	Mean	SD	Replicate 1	Replicate 2	Replicate 3	Mean	SD	Replicate 1	Replicate 2	Replicate 3	Mean	SD	Replicate 1	Replicate 2	Replicate 3	Mean	SD	Replicate 1	Replicate 2	Replicate 3	Mean	SD	Replicate 1	Replicate 2	Replicate 3	Mean	SD	Replicate 1	Replicate 2	Replicate 3	Mean	SD	Replicate 1	Replicate 2	Replicate 3	Mean	SD	Replicate 1	Replicate 2	Replicate 3	Mean	SD
0.11	0.112	0.108	0.11	0.002	0.11	0.112	0.111	0.111	0.001	0.109	0.11	0.117	0.112	0.0043589	0.149	0.14	0.144	0.144333	0.00450925	0.112	0.11	0.113	0.111667	0.00152753	0.116	0.114	0.125	0.118333	0.00585947	0.133	0.106	0.103	0.114	0.0165227	0.121	0.107	0.105	0.111	0.0087178	0.101	0.101	0.103	0.101667	0.0011547
0.11	0.111	0.109	0.11	0.001	0.112	0.113	0.113	0.112667	0.00057735	0.111	0.111	0.112	0.111333	0.00057735	0.114	0.118	0.112	0.114667	0.00305505	0.112	0.111	0.113	0.112	0.001	0.118	0.116	0.127	0.120333	0.00585947	0.105	0.107	0.103	0.105	0.002	0.112	0.109	0.105	0.108667	0.00351188	0.104	0.106	0.104	0.104667	0.0011547
0.11	0.112	0.109	0.110333	0.00152753	0.114	0.114	0.116	0.114667	0.0011547	0.113	0.113	0.114	0.113333	0.00057735	0.115	0.118	0.115	0.116	0.00173205	0.114	0.112	0.113	0.113	0.001	0.12	0.118	0.131	0.123	0.007	0.105	0.107	0.102	0.104667	0.00251661	0.111	0.107	0.104	0.107333	0.00351188	0.104	0.108	0.104	0.105333	0.0023094
0.112	0.114	0.111	0.112333	0.00152753	0.117	0.118	0.118	0.117667	0.00057735	0.115	0.115	0.116	0.115333	0.00057735	0.116	0.119	0.116	0.117	0.00173205	0.115	0.114	0.115	0.114667	0.00057735	0.123	0.122	0.134	0.126333	0.00665833	0.106	0.109	0.102	0.105667	0.00351188	0.113	0.109	0.105	0.109	0.004	0.106	0.109	0.106	0.107	0.00173205
0.112	0.115	0.112	0.113	0.00173205	0.119	0.119	0.12	0.119333	0.00057735	0.116	0.117	0.118	0.117	0.001	0.117	0.121	0.116	0.118	0.00264575	0.116	0.116	0.117	0.116333	0.00057735	0.126	0.124	0.135	0.128333	0.00585947	0.106	0.109	0.104	0.106333	0.00251661	0.112	0.11	0.105	0.109	0.00360555	0.107	0.11	0.107	0.108	0.00173205
0.112	0.115	0.11	0.112333	0.00251661	0.12	0.122	0.121	0.121	0.001	0.117	0.117	0.118	0.117333	0.00057735	0.116	0.121	0.116	0.117667	0.00288675	0.116	0.116	0.117	0.116333	0.00057735	0.126	0.125	0.137	0.129333	0.00665833	0.106	0.111	0.103	0.106667	0.00404145	0.113	0.11	0.103	0.108667	0.0051316	0.107	0.111	0.108	0.108667	0.00208167
0.114	0.116	0.112	0.114	0.002	0.123	0.124	0.123	0.123333	0.00057735	0.12	0.119	0.12	0.119667	0.00057735	0.117	0.122	0.117	0.118667	0.00288675	0.118	0.118	0.118	0.118	0	0.128	0.127	0.139	0.131333	0.00665833	0.107	0.116	0.104	0.109	0.006245	0.114	0.111	0.105	0.11	0.00458258	0.109	0.113	0.114	0.112	0.00264575
0.114	0.116	0.112	0.114	0.002	0.127	0.127	0.129	0.127667	0.0011547	0.122	0.121	0.121	0.121333	0.00057735	0.116	0.124	0.117	0.119	0.0043589	0.119	0.118	0.119	0.118667	0.00057735	0.129	0.129	0.14	0.132667	0.00635085	0.108	0.116	0.104	0.109333	0.0061101	0.115	0.111	0.104	0.11	0.00556776	0.112	0.115	0.122	0.116333	0.0051316
0.116	0.117	0.112	0.115	0.00264575	0.131	0.134	0.131	0.132	0.00173205	0.127	0.125	0.125	0.125667	0.0011547	0.118	0.123	0.118	0.119667	0.00288675	0.118	0.119	0.12	0.119	0.001	0.132	0.131	0.143	0.135333	0.00665833	0.108	0.119	0.106	0.111	0.007	0.115	0.113	0.104	0.110667	0.00585947	0.117	0.121	0.13	0.122667	0.00665833
0.117	0.118	0.112	0.115667	0.00321455	0.138	0.142	0.138	0.139333	0.0023094	0.135	0.132	0.131	0.132667	0.00208167	0.118	0.124	0.118	0.12	0.0034641	0.12	0.12	0.121	0.120333	0.00057735	0.135	0.131	0.145	0.137	0.0072111	0.11	0.121	0.108	0.113	0.007	0.117	0.113	0.105	0.111667	0.0061101	0.125	0.125	0.132	0.127333	0.00404145
0.117	0.119	0.114	0.116667	0.00251661	0.149	0.154	0.15	0.151	0.00264575	0.148	0.144	0.143	0.145	0.00264575	0.118	0.126	0.119	0.121	0.0043589	0.121	0.122	0.124	0.122333	0.00152753	0.138	0.138	0.149	0.141667	0.00635085	0.112	0.124	0.112	0.116	0.0069282	0.118	0.114	0.106	0.112667	0.0061101	0.131	0.135	0.145	0.137	0.0072111
0.118	0.119	0.113	0.116667	0.00321455	0.169	0.172	0.168	0.169667	0.00208167	0.167	0.163	0.162	0.164	0.00264575	0.118	0.126	0.119	0.121	0.0043589	0.122	0.123	0.125	0.123333	0.00152753	0.142	0.134	0.151	0.142333	0.0085049	0.115	0.124	0.115	0.118	0.00519615	0.12	0.115	0.106	0.113667	0.0070946	0.152	0.154	0.171	0.159	0.0104403
0.117	0.118	0.112	0.115667	0.00321455	0.196	0.2	0.193	0.196333	0.00351188	0.202	0.195	0.192	0.196333	0.0051316	0.118	0.127	0.118	0.121	0.00519615	0.123	0.124	0.126	0.124333	0.00152753	0.145	0.144	0.152	0.147	0.0043589	0.116	0.133	0.117	0.122	0.00953939	0.119	0.115	0.106	0.113333	0.00665833	0.163	0.168	0.185	0.172	0.0115326
0.117	0.117	0.112	0.115333	0.00288675	0.24	0.246	0.237	0.241	0.00458258	0.257	0.248	0.244	0.249667	0.00665833	0.117	0.124	0.117	0.119333	0.00404145	0.125	0.126	0.127	0.126	0.001	0.151	0.141	0.153	0.148333	0.0064291	0.118	0.136	0.121	0.125	0.00964365	0.12	0.116	0.106	0.114	0.0072111	0.176	0.192	0.203	0.190333	0.0135769
0.118	0.117	0.112	0.115667	0.00321455	0.304	0.313	0.298	0.305	0.00754983	0.317	0.306	0.305	0.309333	0.00665833	0.118	0.125	0.118	0.120333	0.00404145	0.127	0.129	0.131	0.129	0.002	0.156	0.158	0.156	0.156667	0.0011547	0.122	0.137	0.125	0.128	0.00793725	0.122	0.118	0.107	0.115667	0.00776745	0.189	0.199	0.211	0.199667	0.0110151
0.117	0.118	0.111	0.115333	0.00378594	0.37	0.364	0.357	0.363667	0.00650641	0.364	0.362	0.347	0.357667	0.00929157	0.117	0.126	0.117	0.12	0.00519615	0.132	0.135	0.136	0.134333	0.00208167	0.161	0.155	0.158	0.158	0.003	0.125	0.139	0.129	0.131	0.0072111	0.122	0.118	0.108	0.116	0.0072111	0.212	0.218	0.237	0.222333	0.0130512
0.116	0.117	0.112	0.115	0.00264575	0.418	0.426	0.413	0.419	0.00655744	0.393	0.392	0.377	0.387333	0.00896289	0.117	0.127	0.118	0.120667	0.00550757	0.138	0.142	0.143	0.141	0.00264575	0.167	0.143	0.16	0.156667	0.0123423	0.129	0.14	0.14	0.136333	0.00635085	0.124	0.119	0.108	0.117	0.00818535	0.228	0.238	0.251	0.239	0.0115326
0.131	0.121	0.119	0.123667	0.0064291	0.454	0.474	0.451	0.459667	0.0125033	0.403	0.417	0.401	0.407	0.0087178	0.122	0.129	0.124	0.125	0.00360555	0.153	0.155	0.168	0.158667	0.00814453	0.175	0.191	0.174	0.18	0.00953939	0.13	0.141	0.142	0.137667	0.00665833	0.13	0.119	0.115	0.121333	0.00776745	0.262	0.267	0.274	0.267667	0.00602771
0.119	0.115	0.112	0.115333	0.00351188	0.51	0.509	0.492	0.503667	0.010116	0.413	0.404	0.425	0.414	0.0105357	0.117	0.122	0.119	0.119333	0.00251661	0.16	0.164	0.173	0.165667	0.00665833	0.181	0.194	0.203	0.192667	0.0110604	0.141	0.142	0.148	0.143667	0.00378594	0.126	0.12	0.114	0.12	0.006	0.301	0.302	0.321	0.308	0.0112694
0.118	0.116	0.111	0.115	0.00360555	0.523	0.528	0.521	0.524	0.00360555	0.428	0.409	0.434	0.423667	0.0130512	0.116	0.122	0.119	0.119	0.003	0.177	0.185	0.189	0.183667	0.0061101	0.214	0.211	0.227	0.217333	0.0085049	0.14	0.143	0.155	0.146	0.00793725	0.126	0.121	0.114	0.120333	0.00602771	0.333	0.339	0.355	0.342333	0.0113725
0.118	0.115	0.114	0.115667	0.00208167	0.543	0.564	0.557	0.554667	0.0106927	0.441	0.442	0.421	0.434667	0.0118462	0.116	0.121	0.117	0.118	0.00264575	0.198	0.206	0.21	0.204667	0.0061101	0.219	0.211	0.231	0.220333	0.0100664	0.141	0.153	0.16	0.151333	0.00960902	0.124	0.122	0.115	0.120333	0.00472582	0.349	0.349	0.37	0.356	0.0121244
0.118	0.114	0.112	0.114667	0.00305505	0.556	0.577	0.555	0.562667	0.0124231	0.458	0.455	0.44	0.451	0.00964365	0.118	0.122	0.118	0.119333	0.0023094	0.225	0.235	0.239	0.233	0.0072111	0.237	0.222	0.255	0.238	0.0165227	0.152	0.171	0.169	0.164	0.0104403	0.126	0.124	0.116	0.122	0.0052915	0.362	0.364	0.388	0.371333	0.0144684
0.116	0.113	0.11	0.113	0.003	0.564	0.579	0.567	0.57	0.00793725	0.459	0.446	0.438	0.447667	0.0105987	0.117	0.121	0.117	0.118333	0.0023094	0.256	0.27	0.275	0.267	0.00984886	0.247	0.263	0.275	0.261667	0.0140475	0.165	0.183	0.175	0.174333	0.0090185	0.124	0.124	0.116	0.121333	0.0046188	0.371	0.395	0.399	0.388333	0.0151438
0.118	0.114	0.111	0.114333	0.00351188	0.539	0.563	0.573	0.558333	0.0174738	0.45	0.459	0.434	0.447667	0.0126623	0.118	0.122	0.118	0.119333	0.0023094	0.305	0.315	0.318	0.312667	0.00680686	0.267	0.266	0.286	0.273	0.0112694	0.174	0.196	0.184	0.184667	0.0110151	0.125	0.126	0.117	0.122667	0.00493288	0.379	0.403	0.406	0.396	0.0147986
0.117	0.114	0.11	0.113667	0.00351188	0.543	0.55	0.562	0.551667	0.00960902	0.44	0.457	0.468	0.455	0.0141067	0.119	0.123	0.118	0.12	0.00264575	0.337	0.348	0.351	0.345333	0.00737111	0.276	0.277	0.298	0.283667	0.0124231	0.194	0.219	0.194	0.202333	0.0144338	0.125	0.126	0.117	0.122667	0.00493288	0.393	0.419	0.412	0.408	0.0134536
0.117	0.114	0.111	0.114	0.003	0.528	0.543	0.544	0.538333	0.00896289	0.437	0.443	0.456	0.445333	0.00971253	0.118	0.123	0.118	0.119667	0.00288675	0.377	0.374	0.384	0.378333	0.0051316	0.285	0.289	0.306	0.293333	0.0111505	0.216	0.238	0.228	0.227333	0.0110151	0.125	0.127	0.118	0.123333	0.00472582	0.411	0.433	0.418	0.420667	0.0112398
0.116	0.112	0.11	0.112667	0.00305505	0.524	0.536	0.546	0.535333	0.0110151	0.439	0.449	0.458	0.448667	0.00950438	0.118	0.122	0.117	0.119	0.00264575	0.447	0.439	0.452	0.446	0.00655744	0.304	0.321	0.331	0.318667	0.0136504	0.253	0.266	0.245	0.254667	0.0105987	0.124	0.127	0.118	0.123	0.00458258	0.424	0.441	0.423	0.429333	0.010116
0.115	0.112	0.11	0.112333	0.00251661	0.515	0.53	0.535	0.526667	0.0104083	0.438	0.442	0.457	0.445667	0.0100167	0.119	0.123	0.119	0.120333	0.0023094	0.468	0.472	0.483	0.474333	0.00776745	0.337	0.336	0.354	0.342333	0.010116	0.275	0.273	0.279	0.275667	0.00305505	0.124	0.128	0.119	0.123667	0.00450925	0.426	0.452	0.429	0.435667	0.0142244
0.116	0.113	0.11	0.113	0.003	0.511	0.526	0.535	0.524	0.0121244	0.438	0.443	0.458	0.446333	0.0104083	0.121	0.124	0.119	0.121333	0.00251661	0.479	0.487	0.504	0.49	0.0127671	0.334	0.359	0.362	0.351667	0.0153731	0.331	0.343	0.344	0.339333	0.00723418	0.124	0.129	0.12	0.124333	0.00450925	0.433	0.457	0.436	0.442	0.0130767
0.116	0.113	0.111	0.113333	0.00251661	0.504	0.515	0.499	0.506	0.00818535	0.439	0.449	0.459	0.449	0.01	0.122	0.125	0.12	0.122333	0.00251661	0.482	0.487	0.502	0.490333	0.0104083	0.364	0.386	0.374	0.374667	0.0110151	0.343	0.371	0.363	0.359	0.0144222	0.124	0.127	0.12	0.123667	0.00351188	0.442	0.458	0.438	0.446	0.010583
0.116	0.113	0.109	0.112667	0.00351188	0.498	0.521	0.495	0.504667	0.0142244	0.443	0.424	0.451	0.439333	0.0138684	0.122	0.126	0.12	0.122667	0.00305505	0.482	0.478	0.503	0.487667	0.0134288	0.404	0.407	0.422	0.411	0.00964365	0.366	0.386	0.387	0.379667	0.0118462	0.123	0.127	0.121	0.123667	0.00305505	0.452	0.459	0.438	0.449667	0.0106927
0.115	0.112	0.109	0.112	0.003	0.502	0.507	0.491	0.5	0.00818535	0.443	0.426	0.453	0.440667	0.0136504	0.122	0.126	0.119	0.122333	0.00351188	0.493	0.487	0.5	0.493333	0.00650641	0.424	0.424	0.442	0.43	0.0103923	0.426	0.425	0.407	0.419333	0.0106927	0.122	0.127	0.12	0.123	0.00360555	0.458	0.459	0.436	0.451	0.013
0.116	0.112	0.109	0.112333	0.00351188	0.516	0.507	0.497	0.506667	0.00950438	0.434	0.437	0.457	0.442667	0.0125033	0.124	0.128	0.121	0.124333	0.00351188	0.499	0.496	0.506	0.500333	0.0051316	0.446	0.44	0.442	0.442667	0.00305505	0.392	0.422	0.412	0.408667	0.0152753	0.123	0.127	0.12	0.123333	0.00351188	0.466	0.462	0.444	0.457333	0.0117189
0.115	0.112	0.11	0.112333	0.00251661	0.515	0.501	0.493	0.503	0.0111355	0.437	0.448	0.458	0.447667	0.010504	0.125	0.129	0.122	0.125333	0.00351188	0.493	0.495	0.508	0.498667	0.00814453	0.456	0.459	0.442	0.452333	0.00907377	0.425	0.421	0.424	0.423333	0.00208167	0.122	0.127	0.122	0.123667	0.00288675	0.472	0.463	0.453	0.462667	0.00950438
0.115	0.112	0.11	0.112333	0.00251661	0.505	0.498	0.499	0.500667	0.00378594	0.442	0.433	0.452	0.442333	0.00950438	0.127	0.131	0.122	0.126667	0.00450925	0.499	0.498	0.506	0.501	0.0043589	0.463	0.466	0.463	0.464	0.00173205	0.428	0.421	0.424	0.424333	0.00351188	0.123	0.126	0.122	0.123667	0.00208167	0.474	0.464	0.453	0.463667	0.010504
0.114	0.112	0.109	0.111667	0.00251661	0.513	0.495	0.487	0.498333	0.0133167	0.446	0.433	0.456	0.445	0.0115326	0.127	0.132	0.123	0.127333	0.00450925	0.492	0.495	0.507	0.498	0.00793725	0.468	0.463	0.463	0.464667	0.00288675	0.415	0.42	0.398	0.411	0.0115326	0.122	0.126	0.122	0.123333	0.0023094	0.475	0.465	0.468	0.469333	0.0051316

## Sheet: Source Data Fig.3d
DMSP levels in selected cells after the 36-hour incubation experiments (pmol (μg protein)-1)
	Replicate 1	Replicate 2	Replicate 3
MC4100	ND	ND	ND
FF4169	ND	ND	ND
FF4169 + MTHB	ND	ND	ND
FF4169 + DMSHB	ND	ND	ND
FF4169 + dsyGD	ND	ND	ND
FF4169 + dsyGD + MTHB	4.72481	5.87687	5.38184
FF4169 + dsyGD + DMSHB	10.6268	10.1453	9.82745
ND: Not detected
